# Supplementary material for: GAS6-AS1, a long noncoding RNA, functions as a key candidate gene in atrial fibrillation related stroke determined by ceRNA network analysis and WGCNA
Source: BMC Med Genomics. 2023 Mar 9;16:51. doi: 10.1186/s12920-023-01478-y (PMC9996875; doi:10.1186/s12920-023-01478-y)
Supplement: Supplementary file 3 — Additional file 3. Differentially expressed lncRNAs. [file 12920_2023_1478_MOESM3_ESM.zip › Additional file 3.xlsx]

## Sheet: lncRNA_diff
lncRNAs	logFC	AveExpr	t	P.Value	adj.P.Val	B
LINC00342	-0.98575	7.28903	-11.4649	1.83032e-20	2.75798e-17	35.9747
LINC00550	-0.592607	2.28898	-10.1234	2.14589e-17	9.94922e-15	29.0692
DLGAP1-AS2	0.773372	5.31036	9.91926	6.29791e-17	2.42295e-14	28.0167
TSPOAP1-AS1	-0.637144	9.49913	-8.36009	2.21048e-13	1.79237e-11	20.0379
LINC00624	-0.692528	2.82074	-7.83902	3.21222e-12	1.82585e-10	17.4249
LINC00926	-1.01221	9.03111	-7.27567	5.51519e-11	2.0106e-09	14.6522
HOXB-AS1	-0.691422	6.53083	-6.96135	2.61853e-10	7.53954e-09	13.1352
DUBR	-0.639397	3.1813	-6.95072	2.75915e-10	7.8445e-09	13.0842
ST20-AS1	0.609806	8.74643	6.93779	2.94019e-10	8.294e-09	13.0224
GAS6-AS1	-0.970163	5.94103	-6.63866	1.26342e-09	2.95899e-08	11.6043
LINC01527	-0.813793	2.55638	-6.49541	2.51765e-09	5.41955e-08	10.9343
SEPSECS-AS1	-0.758286	5.50148	-6.12676	1.44252e-08	2.49366e-07	9.24038
LINC01270	1.08073	7.48153	5.92357	3.70365e-08	5.84885e-07	8.327
LINC01094	0.922021	6.5686	5.8367	5.51742e-08	8.36261e-07	7.94129
MIR3945HG	0.829774	6.79024	5.52735	2.22905e-07	2.84243e-06	6.59224
LINC00323	-0.619688	2.99533	-4.61908	1.05772e-05	8.28315e-05	2.8858
MIR181A2HG	-0.609396	7.52249	-4.0935	8.15992e-05	0.000494462	0.944318
LINC01093	0.929352	4.31453	3.94695	0.000140248	0.000785859	0.433175
PAX8-AS1	-0.688058	6.61227	-2.52327	0.0130638	0.035938	-3.73936
