# Supplementary material for: GAS6-AS1, a long noncoding RNA, functions as a key candidate gene in atrial fibrillation related stroke determined by ceRNA network analysis and WGCNA
Source: BMC Med Genomics. 2023 Mar 9;16:51. doi: 10.1186/s12920-023-01478-y (PMC9996875; doi:10.1186/s12920-023-01478-y)
Supplement: Supplementary file 4 — Additional file 4. Differentially expressed mRNAs. [file 12920_2023_1478_MOESM4_ESM.zip › Additional file 4.xls]

DEGs	logFC	AveExpr	t	P.Value	adj.P.Val	B
POTEM	-1.725096248	6.208112014	-14.82087454	6.40E-28	1.16E-23	52.69690291
TIMM8A	-0.999889229	5.02356353	-14.28109468	9.40E-27	8.50E-23	50.08634276
ACSM2A	-1.196000447	2.586059284	-13.95032468	4.96E-26	2.24E-22	48.46963241
NUP210	-0.659217564	8.774516105	-12.83237806	1.49E-23	5.38E-20	42.917635
UBAC2	-0.590294331	9.819423933	-12.65509094	3.71E-23	1.12E-19	42.02585792
ATXN2L	-0.645095446	6.666409425	-12.52366803	7.32E-23	1.89E-19	41.36298743
ITPA	-0.61651616	8.962471131	-12.06132797	8.09E-22	1.83E-18	39.01976884
TMC6	-0.772063314	8.249690004	-11.91308298	1.75E-21	3.17E-18	38.26502623
ARL6IP4	-0.901291365	9.460501243	-11.69907003	5.37E-21	8.82E-18	37.17283845
LECT2	-1.455564568	2.925457799	-11.44215777	2.06E-20	2.87E-17	35.85805097
FAM102A	-0.687215377	7.231981405	-11.34949694	3.35E-20	4.04E-17	35.38296655
LUC7L	-0.645939028	9.167081714	-10.8486581	4.68E-19	3.84E-16	32.80859989
ZNF536	-0.592155505	2.636390269	-10.66596726	1.23E-18	9.23E-16	31.86746716
PRR26	-0.644213643	3.601618183	-10.61634083	1.59E-18	1.15E-15	31.61168434
WDR46	-0.703660808	7.592968288	-10.46126328	3.61E-18	2.42E-15	30.81211916
AQP3	-0.923250615	8.090745158	-10.3777243	5.61E-18	3.38E-15	30.38127575
S100A12	0.78553212	12.35076349	10.27466846	9.66E-18	5.63E-15	29.84970944
CPD	0.699558164	9.391374867	10.24815874	1.11E-17	6.06E-15	29.71296536
CHMP7	-0.595219946	9.157516992	-10.2432371	1.14E-17	6.06E-15	29.68757812
TXN	0.763936992	10.36057286	10.15317126	1.83E-17	8.72E-15	29.22299738
DHX38	-0.705732002	7.423482075	-10.10089459	2.42E-17	1.06E-14	28.95335506
POLD4	-0.651159939	9.024306504	-9.983252122	4.49E-17	1.85E-14	28.34663777
C8orf88	1.064436131	5.528380803	9.978779733	4.60E-17	1.85E-14	28.3235754
ABHD17A	-0.657528611	7.710616367	-9.754931507	1.50E-16	4.44E-14	27.16972763
GLYATL1	-1.084623788	2.708949441	-9.716915933	1.83E-16	5.34E-14	26.97388556
NFIL3	0.638850503	11.07956146	9.62583642	2.96E-16	7.98E-14	26.50485163
GIPC1	-0.635607165	7.425061874	-9.596331673	3.45E-16	8.55E-14	26.35296867
DRAP1	-0.661007507	9.307624538	-9.565800445	4.06E-16	9.78E-14	26.19583444
MBOAT2	0.712613141	9.073247109	9.552396867	4.35E-16	1.04E-13	26.1268616
MRPL41	-0.709954004	8.212486958	-9.506065679	5.55E-16	1.26E-13	25.88850224
DPM3	0.597096883	7.467915018	9.482051255	6.30E-16	1.34E-13	25.76499013
UBE2S	-0.778466286	6.551516627	-9.475680187	6.52E-16	1.37E-13	25.73222626
SLC22A4	0.748844781	10.41167789	9.461553059	7.02E-16	1.46E-13	25.65958236
CPQ	0.622615239	9.562410276	9.414389215	9.00E-16	1.83E-13	25.41712328
CARD11	-0.594405448	7.181240722	-9.375427972	1.10E-15	2.15E-13	25.21691078
RRS1	-0.611585727	8.290715067	-9.365181878	1.17E-15	2.22E-13	25.16427093
GYG1	0.627531071	10.72947104	9.359629429	1.20E-15	2.26E-13	25.13574712
CD74	-0.613591436	10.86008982	-9.321384962	1.47E-15	2.73E-13	24.93932231
CLSTN1	-0.604590772	9.138912061	-9.308280875	1.57E-15	2.87E-13	24.872037
CTSK	0.672803638	7.443309437	9.297005336	1.67E-15	2.98E-13	24.81414812
WDFY3	0.763721024	7.830151449	9.194161001	2.86E-15	4.79E-13	24.28647626
PSMC3	-0.67862113	8.319836506	-9.186909358	2.97E-15	4.93E-13	24.24929342
HIST1H4D	1.215547685	4.95495333	9.149337983	3.62E-15	5.84E-13	24.05669887
GADL1	-0.862368242	3.488764946	-9.08766875	5.00E-15	7.47E-13	23.74077603
LIME1	-0.649848838	7.665588471	-9.032667343	6.67E-15	9.06E-13	23.45923234
GK3P	0.759148679	8.059059251	8.964327358	9.53E-15	1.24E-12	23.10971877
XAB2	-0.630585777	7.55599557	-8.944942991	1.05E-14	1.35E-12	23.01064567
DPF2	0.773165459	9.028655412	8.944588854	1.06E-14	1.35E-12	23.00883596
ID3	-0.712640943	6.952827845	-8.941186319	1.08E-14	1.36E-12	22.99144882
PLXDC2	0.642538402	8.44316871	8.92557641	1.17E-14	1.43E-12	22.91169316
ABCA1	0.701259629	6.055694727	8.864994595	1.60E-14	1.91E-12	22.6023509
FLNA	-0.646922224	9.885834424	-8.816039414	2.07E-14	2.38E-12	22.35260331
PLCG1	-0.58566642	7.627518832	-8.797717928	2.28E-14	2.60E-12	22.25918931
APRT	-0.639878278	10.39353659	-8.795254434	2.31E-14	2.62E-12	22.24663122
HECW2	0.717576681	5.701551781	8.725091458	3.32E-14	3.58E-12	21.88919701
HIPK3	0.61404101	7.444602618	8.699233364	3.80E-14	4.04E-12	21.75758401
POLR2E	-0.59786642	8.658113664	-8.652888905	4.84E-14	4.97E-12	21.52186284
AES	-0.641454539	10.02897479	-8.595640339	6.52E-14	6.44E-12	21.23098025
FMC1	-0.588028631	8.443288988	-8.575557118	7.23E-14	7.03E-12	21.12901752
XRCC2	-0.604612608	6.987981178	-8.531482798	9.10E-14	8.69E-12	20.9054038
CYB5R3	-0.641606007	8.770113448	-8.526595171	9.33E-14	8.79E-12	20.88061921
CCDC107	-0.663093803	9.042219987	-8.512506287	1.00E-13	9.26E-12	20.80919097
MCEMP1	1.345854921	10.08936687	8.504657039	1.05E-13	9.45E-12	20.76940623
SLC26A8	1.326852294	8.141408724	8.491316776	1.12E-13	9.93E-12	20.70180565
VPS9D1	0.728815096	9.084687666	8.486692862	1.15E-13	1.01E-11	20.67837909
UQCRC1	-0.73955782	8.51741717	-8.468764336	1.26E-13	1.09E-11	20.58756927
SRPK1	0.675291797	9.372072046	8.432761128	1.52E-13	1.27E-11	20.40532186
HNRNPL	0.72793545	8.716765229	8.418310568	1.64E-13	1.35E-11	20.33221638
DHX32	0.725476968	7.987789294	8.336725454	2.49E-13	2.00E-11	19.91995216
CLEC4D	1.167693438	9.182147387	8.307779682	2.90E-13	2.29E-11	19.77388359
ST6GALNAC3	0.964191878	6.320968998	8.295382436	3.09E-13	2.41E-11	19.71135642
POLD1	-0.623648723	5.229253638	-8.280787934	3.33E-13	2.55E-11	19.63777266
NME8	0.872835857	9.207238912	8.250442803	3.89E-13	2.92E-11	19.48486563
TNFRSF25	-0.657686459	6.890748501	-8.229371775	4.34E-13	3.20E-11	19.37876234
CCDC142	-0.612531601	6.951573082	-8.169354202	5.91E-13	4.21E-11	19.07687531
CLEC4E	0.757009446	10.39347179	8.129988659	7.24E-13	5.06E-11	18.87914102
FBXO30	0.745257956	7.203443416	8.118769405	7.67E-13	5.33E-11	18.82282695
F5	0.798736941	9.030026301	8.105726326	8.20E-13	5.58E-11	18.75738127
LCN10	-0.844626593	6.151371918	-8.094383355	8.69E-13	5.84E-11	18.70048632
ZNF705G	-0.607468472	2.701317405	-8.075540816	9.58E-13	6.32E-11	18.60601632
MPPED2	-0.69362794	3.195010287	-8.05455873	1.07E-12	6.91E-11	18.50088145
KCNJ15	0.811919518	9.731707824	7.995379282	1.44E-12	8.92E-11	18.20471071
MAPK14	0.609631498	10.00225171	7.970023419	1.65E-12	1.00E-10	18.07797999
FAR2	0.692947348	7.450707113	7.962233813	1.71E-12	1.03E-10	18.03906722
CR1	0.682593399	8.092474994	7.949822746	1.82E-12	1.09E-10	17.97708797
MCTP2	0.591345137	9.160204103	7.898769184	2.37E-12	1.38E-10	17.72239389
FGD4	0.709905835	7.532757065	7.850259279	3.03E-12	1.74E-10	17.48078644
SHOX	-0.619015958	2.812839186	-7.847797073	3.07E-12	1.75E-10	17.46853373
CSTA	0.589039985	12.02722558	7.835789697	3.27E-12	1.85E-10	17.408796
FLT3LG	-0.739468554	8.677850924	-7.833681801	3.30E-12	1.86E-10	17.39831157
HIP1R	-0.592191476	7.423581498	-7.827943322	3.40E-12	1.90E-10	17.36977286
CARD16	0.75870329	6.534291852	7.810709407	3.71E-12	2.05E-10	17.28409877
PRRG4	0.900781598	8.238467996	7.788812558	4.15E-12	2.25E-10	17.17531805
TST	0.651858192	9.568388727	7.755780357	4.91E-12	2.59E-10	17.01137706
AMN1	0.699908939	8.732178563	7.713095703	6.10E-12	3.11E-10	16.79981795
CCR6	-0.743317333	8.524122732	-7.685178284	7.02E-12	3.52E-10	16.66162873
MCTP1	0.676175452	8.306356275	7.669529256	7.60E-12	3.75E-10	16.5842299
EVL	-0.601483366	9.474623677	-7.662376709	7.88E-12	3.86E-10	16.5488691
VSIG4	1.320414671	6.950183744	7.642062259	8.74E-12	4.26E-10	16.44849062
CPEB4	0.634736495	7.399970356	7.640155888	8.82E-12	4.29E-10	16.43907477
ANXA3	1.052281673	10.49755299	7.602470928	1.07E-11	5.03E-10	16.25308483
CD27	-0.825506678	9.904443248	-7.590632361	1.13E-11	5.30E-10	16.19471303
ANKRD36B	-1.023907664	8.785552969	-7.578458523	1.21E-11	5.59E-10	16.13471642
UBE3D	-0.605504686	4.046655605	-7.569109346	1.26E-11	5.83E-10	16.08866023
FCAR	0.749514916	5.976319953	7.532962302	1.52E-11	6.77E-10	15.91075315
CLIC3	-0.993823078	6.669511624	-7.528366145	1.55E-11	6.90E-10	15.88815052
SPIB	-0.725005708	6.217699788	-7.523122035	1.59E-11	7.06E-10	15.86236658
ADCY4	0.640990075	8.224435925	7.510897538	1.70E-11	7.49E-10	15.80228328
DNAJC3	0.585268873	7.989896458	7.508402494	1.72E-11	7.57E-10	15.79002385
CD22	-0.746335786	7.183782923	-7.503313747	1.76E-11	7.73E-10	15.76502412
DIRC2	0.681238339	7.731552179	7.479582104	1.98E-11	8.58E-10	15.64850584
BMX	1.321711181	7.011787616	7.445383212	2.36E-11	9.91E-10	15.48079803
PPIL1	-0.621170817	7.223306218	-7.442427076	2.39E-11	9.99E-10	15.46631281
IL18RAP	0.694150591	11.5891658	7.441037945	2.41E-11	1.00E-09	15.45950662
TLR5	0.899330738	9.384105575	7.438546622	2.44E-11	1.01E-09	15.44730113
PIK3C2B	-0.635578573	8.391059343	-7.407774952	2.85E-11	1.15E-09	15.29665183
ZNF521	-0.597098504	4.031515938	-7.372150967	3.40E-11	1.34E-09	15.12249744
KCNE3	0.72735765	7.780350013	7.334374856	4.11E-11	1.56E-09	14.93812045
IRAK3	0.702181236	9.084204432	7.321619065	4.38E-11	1.65E-09	14.87593254
LPAR4	-0.911630409	3.67929158	-7.316916737	4.49E-11	1.67E-09	14.85301646
F8	0.608895989	6.637756312	7.27490778	5.54E-11	2.01E-09	14.64851013
ZNF438	0.731876674	7.550118646	7.260190863	5.96E-11	2.15E-09	14.57695942
LIX1	-0.840348538	3.984455428	-7.217007146	7.39E-11	2.62E-09	14.36729347
NQO2	0.746489719	9.485708025	7.213165686	7.53E-11	2.66E-09	14.34866314
CHPF2	0.613677627	8.320518905	7.202417892	7.95E-11	2.78E-09	14.29655661
GOLGA8A	-0.683418599	9.607540564	-7.183432235	8.73E-11	3.00E-09	14.20457775
BCL2A1	0.902223704	11.07358011	7.166519176	9.50E-11	3.23E-09	14.12271113
LIN7A	0.747823883	7.846893037	7.156569456	9.98E-11	3.37E-09	14.0745817
SPDYE2	-0.637344443	8.191919071	-7.13154916	1.13E-10	3.69E-09	13.95365604
CD72	-0.871884976	7.124017741	-7.078996824	1.47E-10	4.60E-09	13.70015677
INSC	1.306774356	6.449355032	7.075970293	1.49E-10	4.65E-09	13.68557806
ANKRD22	1.292930844	7.278198168	7.07536687	1.49E-10	4.66E-09	13.68267167
NDUFB3	0.741384843	9.856756896	7.075046956	1.49E-10	4.66E-09	13.68113083
SLC8A1	0.6635419	5.742575818	7.051769781	1.68E-10	5.15E-09	13.56908631
SIPA1L2	0.821664418	7.986994547	7.042765369	1.75E-10	5.35E-09	13.5257797
CD163	0.815743896	8.967920226	7.035547826	1.82E-10	5.54E-09	13.49108164
MLC1	-0.768935592	7.042653122	-7.009393735	2.07E-10	6.23E-09	13.36545642
CASP5	1.062437283	8.504073392	6.997981433	2.19E-10	6.53E-09	13.31069421
JUP	-0.908281361	5.582267495	-6.968849924	2.52E-10	7.38E-09	13.17105662
ZNF467	0.753883352	9.547073702	6.964106835	2.58E-10	7.47E-09	13.14834196
NT5DC4	0.762572359	4.848615471	6.963693354	2.59E-10	7.48E-09	13.14636207
CD19	-0.925001081	7.042287285	-6.962734041	2.60E-10	7.50E-09	13.14176873
SLC38A5	-1.143537661	6.024942834	-6.909650878	3.38E-10	9.38E-09	12.88797135
CCR7	-0.842154777	9.358080063	-6.849877679	4.52E-10	1.20E-08	12.60307995
CLEC5A	0.94503965	7.743758292	6.7985869	5.81E-10	1.50E-08	12.35938794
LRG1	0.761590249	10.07246588	6.795056624	5.91E-10	1.52E-08	12.34264153
C2orf76	0.697257694	7.753438737	6.772106267	6.61E-10	1.67E-08	12.23385734
C1orf226	0.597730563	4.055215105	6.771045587	6.65E-10	1.68E-08	12.22883329
TSHZ3	0.634516021	8.319651751	6.756837425	7.12E-10	1.77E-08	12.16156483
C1QC	0.78100642	5.005999838	6.747480538	7.45E-10	1.84E-08	12.11729569
ZAP70	-0.596871446	8.523609741	-6.747189884	7.46E-10	1.84E-08	12.11592095
FAM102B	0.63521629	7.907175726	6.746920817	7.47E-10	1.84E-08	12.11464833
DHRSX	0.600549678	7.124779267	6.739710457	7.74E-10	1.90E-08	12.0805528
IL1R1	0.830128168	6.872938214	6.669351812	1.09E-09	2.60E-08	11.74862811
SERTAD3	0.610053883	7.733801341	6.654203595	1.17E-09	2.78E-08	11.67735195
APBA2	-0.679948183	8.590375988	-6.638411856	1.26E-09	2.96E-08	11.60311942
FAM126B	0.697161515	8.759048941	6.625735104	1.34E-09	3.13E-08	11.54358273
MAP2K6	0.607826326	7.390803068	6.603013369	1.50E-09	3.44E-08	11.43698882
HIST1H4H	0.811630458	6.734946369	6.572920422	1.73E-09	3.90E-08	11.29605221
ITM2C	-0.592008286	8.079990644	-6.545368695	1.98E-09	4.36E-08	11.1672571
GALNT14	1.083090197	7.210669525	6.531873091	2.11E-09	4.62E-08	11.10425415
CLEC1A	0.774677435	6.58517908	6.528682357	2.15E-09	4.69E-08	11.08936667
ZNF83	-0.611712619	8.595025315	-6.500590688	2.46E-09	5.31E-08	10.95843078
ASPH	0.664087509	6.038376997	6.455934659	3.04E-09	6.37E-08	10.75079393
EPHX2	-0.742695571	7.042586834	-6.442536791	3.24E-09	6.75E-08	10.68862038
LY96	0.862444191	10.85989218	6.419736327	3.62E-09	7.45E-08	10.58294481
TCL1A	-1.00057239	8.930173345	-6.374652443	4.48E-09	9.06E-08	10.37448164
FIS1	-0.629983821	10.78128085	-6.366023533	4.67E-09	9.38E-08	10.33465761
KCNH7	0.585103301	4.815871802	6.364904316	4.69E-09	9.41E-08	10.329494
C9orf72	0.718258823	7.194578196	6.351438571	5.00E-09	9.86E-08	10.26740066
HAPLN3	-0.585939057	7.988104137	-6.337475509	5.35E-09	1.04E-07	10.203077
HHAT	-0.587139174	5.949799752	-6.311434663	6.05E-09	1.17E-07	10.08328683
BCL7A	-0.603354872	5.703709565	-6.306296995	6.20E-09	1.20E-07	10.05967974
OLAH	1.605459786	5.380182567	6.296496349	6.49E-09	1.24E-07	10.01467118
MSRB2	0.621816317	7.434015571	6.289077048	6.72E-09	1.28E-07	9.980620129
LHFPL2	0.621532278	8.82848655	6.28132844	6.97E-09	1.32E-07	9.945077467
LILRA5	0.746258288	7.976671326	6.270159105	7.35E-09	1.38E-07	9.893879635
GRB10	0.911370639	6.968590592	6.257677927	7.80E-09	1.45E-07	9.83671854
EFCAB12	0.709644947	6.457956857	6.23476528	8.69E-09	1.60E-07	9.73192156
PAQR6	0.734936319	7.571372839	6.232265364	8.79E-09	1.62E-07	9.720498399
SULT1B1	0.667421895	8.820994475	6.226909412	9.02E-09	1.65E-07	9.696032035
OSBPL1A	0.589162205	6.305433083	6.185881529	1.09E-08	1.95E-07	9.508942129
CWF19L1	0.666190128	6.353705096	6.159219972	1.24E-08	2.18E-07	9.387677715
LRRC4	0.620173392	9.06977889	6.148553725	1.30E-08	2.28E-07	9.339234494
ARG1	0.988268553	6.392441264	6.145106416	1.32E-08	2.31E-07	9.323586331
GGH	0.589596887	6.074019941	6.140249688	1.35E-08	2.36E-07	9.30154761
TSPAN13	-0.708626761	9.124915894	-6.130578535	1.42E-08	2.45E-07	9.257687033
TMEM138	0.710713366	8.571626916	6.114013401	1.53E-08	2.63E-07	9.182638203
MAP3K15	-0.693657711	5.622583761	-6.103530557	1.61E-08	2.76E-07	9.135196023
MAN1A1	0.585342127	8.655794187	6.101258926	1.63E-08	2.78E-07	9.124920502
ZNF793	-0.613446543	5.484591827	-6.078298488	1.81E-08	3.07E-07	9.021165268
ACKR4	-0.653337628	3.201304267	-6.067934686	1.90E-08	3.20E-07	8.974395014
DHRS13	0.59167059	9.976327566	6.01657417	2.41E-08	3.99E-07	8.743191364
GYPC	-0.594592149	12.51504131	-6.006808132	2.52E-08	4.15E-07	8.699338559
COX16	0.794681961	8.422135653	5.999419513	2.61E-08	4.29E-07	8.666184669
ESPN	-0.657256941	5.739921407	-5.992478753	2.69E-08	4.40E-07	8.635058881
ZNF439	-0.981264209	6.973566867	-5.985702427	2.78E-08	4.53E-07	8.604687822
P2RX5	-0.661314345	9.880770451	-5.969235336	3.00E-08	4.86E-07	8.530954942
CALHM2	0.59089626	8.453685693	5.965387597	3.05E-08	4.94E-07	8.513741008
MAP3K7CL	-0.680934785	8.715326233	-5.964837708	3.06E-08	4.95E-07	8.511281378
FKBP9	0.743195123	8.347226577	5.955835789	3.19E-08	5.13E-07	8.471032413
GLIS2	0.874162673	5.554055022	5.950486464	3.27E-08	5.23E-07	8.447129233
PDZK1IP1	-1.056864506	10.81229602	-5.94183721	3.40E-08	5.43E-07	8.40850339
SLC22A1	0.718221647	6.949835152	5.940425004	3.43E-08	5.46E-07	8.402199451
UQCRQ	0.612349039	9.165856188	5.928924923	3.61E-08	5.74E-07	8.350892493
BCL10	0.614502183	6.791094281	5.925297251	3.67E-08	5.81E-07	8.334718279
C3orf62	0.605991004	6.223607818	5.91230334	3.90E-08	6.13E-07	8.276825291
REPS2	0.597674762	8.826541255	5.8705095	4.73E-08	7.29E-07	8.091057025
CARM1	-0.677742523	8.974947216	-5.867068813	4.80E-08	7.39E-07	8.075793697
LYL1	-0.759820196	10.16938641	-5.857844277	5.01E-08	7.69E-07	8.034895189
SLIRP	0.720327964	8.258360912	5.821205361	5.92E-08	8.89E-07	7.872779002
ACP5	-0.659117329	6.713879809	-5.7609753	7.79E-08	1.13E-06	7.607432979
RPL22L1	0.964328757	7.872116346	5.743786018	8.42E-08	1.21E-06	7.531971339
MMP9	1.018412653	10.53994237	5.740082113	8.57E-08	1.23E-06	7.515726679
ZNF703	-0.650057571	7.954801485	-5.735034904	8.77E-08	1.25E-06	7.493599472
BACH2	-0.65663029	7.374506875	-5.701083398	1.02E-07	1.44E-06	7.345023833
PLA2G4A	0.603247334	6.586601703	5.682187233	1.11E-07	1.56E-06	7.262536499
SLC37A3	0.61875864	8.670288305	5.64636738	1.31E-07	1.79E-06	7.10657727
ASPRV1	0.763033077	8.221139225	5.61509919	1.51E-07	2.03E-06	6.970873329
CD79A	-0.693960383	8.648327672	-5.580640487	1.76E-07	2.30E-06	6.821799836
HIST1H1D	-0.60092068	7.422582729	-5.57006893	1.84E-07	2.40E-06	6.776166817
OR2B6	0.711888187	3.808384997	5.531533081	2.19E-07	2.80E-06	6.610228989
NELL2	-0.825202889	9.494954426	-5.494720903	2.58E-07	3.23E-06	6.452312897
KCNE1	0.668408695	5.086654078	5.469219093	2.89E-07	3.58E-06	6.343262786
CBR3	-0.68601199	7.54049659	-5.387729704	4.13E-07	4.86E-06	5.996731849
COL5A3	-0.839013058	4.82049191	-5.383799067	4.21E-07	4.93E-06	5.980092158
KIF11	0.609047043	6.151918753	5.363812832	4.59E-07	5.33E-06	5.895592028
TPST1	0.971040088	7.830422278	5.350314138	4.87E-07	5.63E-06	5.838623377
ABCG1	0.59885626	8.35867256	5.345287923	4.98E-07	5.73E-06	5.817432435
BANK1	-0.60465693	7.606763563	-5.331094953	5.30E-07	6.05E-06	5.757656109
FCRL1	-0.682276914	7.266256518	-5.329978539	5.32E-07	6.07E-06	5.752958045
G0S2	0.668198154	6.715494076	5.326528283	5.40E-07	6.15E-06	5.738442382
GNAZ	-0.866613767	9.24270369	-5.313467402	5.72E-07	6.47E-06	5.683543218
BLVRB	-0.655459048	11.65528835	-5.310124042	5.81E-07	6.56E-06	5.669502624
SOX8	-0.618846896	5.019405203	-5.286828581	6.43E-07	7.16E-06	5.571815878
ASCC2	-0.752634987	10.78569532	-5.268374893	6.96E-07	7.68E-06	5.494611614
TGFBR3	0.842430327	7.836696764	5.254380679	7.40E-07	8.09E-06	5.436170463
NFE4	0.679456366	8.993237001	5.189999218	9.77E-07	1.03E-05	5.168497718
SHISA4	-0.749205331	6.484533699	-5.160279317	1.11E-06	1.16E-05	5.045600627
PNPLA1	0.701140935	4.822919005	5.118001026	1.33E-06	1.36E-05	4.87150727
FCGR1A	0.611300687	8.760303415	5.109216156	1.38E-06	1.40E-05	4.835442097
DDIT4L	0.640989414	3.528763153	5.103171259	1.42E-06	1.43E-05	4.810647462
NOG	-0.948681739	8.034418549	-5.088610133	1.51E-06	1.52E-05	4.750995004
VANGL2	-0.777763871	3.968255115	-5.073126742	1.61E-06	1.60E-05	4.687678777
SEMG1	0.988167914	5.200076828	5.034001199	1.90E-06	1.86E-05	4.528211841
BSG	-0.708970253	10.08501044	-4.9841585	2.35E-06	2.24E-05	4.326172986
FREM3	-0.649773334	4.730923522	-4.975744086	2.43E-06	2.30E-05	4.292188574
DSC2	0.949395139	6.569742439	4.956715051	2.64E-06	2.46E-05	4.215466165
HTRA1	0.952703401	6.047102894	4.911553838	3.18E-06	2.91E-05	4.034123797
EBF1	-0.672886088	5.879738941	-4.880878617	3.62E-06	3.26E-05	3.911549128
TNFAIP6	0.654885509	9.993878138	4.874940192	3.71E-06	3.32E-05	3.88787635
DPM2	-0.78269239	8.028272939	-4.854889416	4.03E-06	3.58E-05	3.808082541
C9orf84	0.884033717	6.00694754	4.845622105	4.19E-06	3.71E-05	3.771273638
ZNF608	0.684173231	4.728614295	4.809385247	4.87E-06	4.21E-05	3.627778589
ZNF23	-0.624530023	7.609605326	-4.807336552	4.91E-06	4.24E-05	3.61968667
ABCB4	-0.675733135	5.320954451	-4.807168915	4.91E-06	4.24E-05	3.619024639
GPR141	0.586915586	5.882857459	4.764124449	5.86E-06	4.94E-05	3.449528988
C1QB	0.685261545	5.512464784	4.752360812	6.15E-06	5.16E-05	3.403380101
KIF4A	0.673737095	4.497218059	4.725736089	6.86E-06	5.67E-05	3.299206617
RBM38	-0.818341309	11.08197787	-4.712199936	7.25E-06	5.96E-05	3.246391502
PIGW	-0.621994098	4.828012478	-4.698117344	7.68E-06	6.26E-05	3.191550144
ZFP14	-0.67741395	4.984117014	-4.690333396	7.93E-06	6.43E-05	3.161283843
LRRN1	0.830557345	5.662699744	4.622482919	1.04E-05	8.18E-05	2.898872481
BCAT1	0.636852929	6.405904776	4.614179667	1.08E-05	8.43E-05	2.866934849
SLPI	0.660352301	10.77915889	4.599255667	1.15E-05	8.88E-05	2.809627931
HORMAD1	0.602717149	4.393227861	4.583000987	1.22E-05	9.44E-05	2.747353236
SLC25A39	-0.63791731	11.93753626	-4.53914924	1.46E-05	0.000109841	2.580091811
CFD	0.823722923	10.30389346	4.533136865	1.49E-05	0.000111899	2.557244071
NPRL3	-0.755979119	9.314344618	-4.497913802	1.72E-05	0.000126617	2.423806666
PGLYRP1	0.620774893	9.434939751	4.489347071	1.78E-05	0.000130405	2.39146034
GATA1	-0.798717351	7.753169455	-4.484780175	1.81E-05	0.000132452	2.374233872
TPPP3	-0.613934515	7.454570845	-4.435476341	2.20E-05	0.000157902	2.18902616
CNTNAP3	0.992197295	5.068312349	4.371873266	2.82E-05	0.000195326	1.952199733
CORO2B	-0.59023576	4.370696645	-4.360140636	2.95E-05	0.000202901	1.908773748
IL18R1	0.665167273	9.138054988	4.357138278	2.98E-05	0.000204662	1.897674241
ZMAT4	-0.60919287	3.645155244	-4.283446796	3.97E-05	0.000263968	1.626929957
FAM20A	0.673975085	4.505845832	4.234493155	4.79E-05	0.000310922	1.448883921
GPR84	0.687952403	6.818230241	4.230441813	4.86E-05	0.000314979	1.434214459
PRL	0.823750333	4.039482488	4.208410006	5.29E-05	0.000339172	1.354615756
MS4A4A	0.63037166	7.10525477	4.171661277	6.08E-05	0.000381068	1.222511175
TCN1	0.610160858	8.128440362	4.169441609	6.13E-05	0.000383959	1.214558645
AMDHD1	0.657472529	5.919956689	4.115745761	7.51E-05	0.000458616	1.02311444
MS4A1	-0.597047465	9.162123112	-4.106254725	7.78E-05	0.000473948	0.989463291
FCRLA	-0.587282565	6.681571945	-4.095101723	8.11E-05	0.000492329	0.949991971
PRSS33	-1.153037737	8.614408933	-4.072937447	8.81E-05	0.000528941	0.871784019
IFI6	0.619196001	8.23813972	4.04469351	9.79E-05	0.000579437	0.772575096
ZNF595	-0.71483494	5.55017494	-4.044293348	9.80E-05	0.000580108	0.771173143
ALOX15	-0.992271468	5.66234956	-3.92939175	0.000149519	0.000828816	0.37288145
IDO1	-0.702988473	6.319926887	-3.865330584	0.000188563	0.001015064	0.154556874
BCL2L1	-0.67031456	7.766804999	-3.810956879	0.000229152	0.001201721	-0.028619191
KCNH8	-0.798187036	4.252653516	-3.805210453	0.000233898	0.001222	-0.047862531
SMIM24	-0.923482464	8.597477891	-3.803168826	0.000235606	0.001229504	-0.054694092
FOLR3	0.735484425	10.16832413	3.732696719	0.000302405	0.001528678	-0.288779431
CMTM5	-0.656721976	7.222545564	-3.728783589	0.000306597	0.001545802	-0.301678867
DAAM2	1.070380051	6.872948787	3.718749231	0.000317602	0.001593029	-0.334708883
METTL7B	1.027746421	4.063712719	3.706953757	0.000331017	0.001651156	-0.373447982
MAOA	0.843635602	4.6134561	3.683364031	0.000359474	0.00177249	-0.450636113
FAM118A	-0.599915813	8.037211387	-3.620276349	0.000447407	0.002130073	-0.655179563
PROM1	-0.630214929	3.727887035	-3.575792978	0.000521251	0.002417688	-0.797738989
DLGAP5	0.592018188	4.358793573	3.570419104	0.000530915	0.002455242	-0.81486716
ECHDC3	0.682795498	8.180246052	3.517299324	0.000635977	0.002869914	-0.983079648
FGF13	1.037930645	6.11545812	3.508266886	0.000655686	0.002944485	-1.011483393
SERPINB2	0.610348504	6.033612115	3.447234573	0.000804727	0.003509035	-1.201880503
TREML1	-0.594840355	8.035283897	-3.447215971	0.000804776	0.003509035	-1.201938127
OSBP2	-0.592417357	7.01536537	-3.252716456	0.001520453	0.006013307	-1.790651018
RPH3A	0.752734494	7.74140722	3.1990754	0.00180393	0.006956423	-1.948087302
YOD1	0.644365605	7.850171625	3.126202488	0.002268354	0.008404994	-2.158492624
BTNL8	1.010201435	9.36451327	3.079545182	0.002621632	0.00950749	-2.29108194
KLF1	-0.689849629	8.923610236	-2.989071786	0.00345606	0.012054875	-2.543405406
SLC6A8	-0.654608925	8.571246905	-2.94576302	0.003936784	0.013446339	-2.661935191
DGKK	-0.62601915	5.246116551	-2.938659838	0.004021268	0.013660071	-2.681235127
CD177	1.02748946	7.308364992	2.937498371	0.004035239	0.013704959	-2.684387153
BTNL3	-1.071415157	6.549995987	-2.76739664	0.00663664	0.020678316	-3.134449125
CCL23	-0.609072416	5.380499919	-2.730528435	0.007371988	0.022532165	-3.228934308
HLA-DQA1	-1.713432134	6.410613226	-2.71080769	0.007795049	0.023593918	-3.279021273
TMEM56	0.64153917	4.073880641	2.678533228	0.008535195	0.025346263	-3.360308097
KRT1	-0.700297598	9.912146197	-2.474048941	0.014895411	0.03990796	-3.855338916
