# Supplementary material for: GAS6-AS1, a long noncoding RNA, functions as a key candidate gene in atrial fibrillation related stroke determined by ceRNA network analysis and WGCNA
Source: BMC Med Genomics. 2023 Mar 9;16:51. doi: 10.1186/s12920-023-01478-y (PMC9996875; doi:10.1186/s12920-023-01478-y)
Supplement: Supplementary file 5 — Additional file 5. GO enrichment analysis of the DEMs. [file 12920_2023_1478_MOESM5_ESM.zip › Additional file 5.xlsx]

## Sheet: 表3 Go
ONTOLOGY	ID	Description	GeneRatio	BgRatio	pvalue	p.adjust	qvalue	geneID	Count
BP	GO:0002253	activation of immune response	20/283	397/18903	2.49501e-06	0.00680568	0.00626479	CARD11/LIME1/PLCG1/CR1/VSIG4/CD22/BMX/CD19/CCR7/C1QC/ZAP70/BCL10/CD79A/BANK1/C1QB/CFD/MS4A1/BTNL8/BTNL3/KRT1	20
BP	GO:0002768	immune response-regulating cell surface receptor signaling pathway	18/283	341/18903	4.20753e-06	0.00680568	0.00626479	CARD11/LIME1/PLCG1/CLEC4D/CLEC4E/CR1/CD22/BMX/CD19/CCR7/ZAP70/BCL10/CD79A/BANK1/FCGR1A/MS4A1/BTNL8/BTNL3	18
BP	GO:0050851	antigen receptor-mediated signaling pathway	14/283	252/18903	2.84055e-05	0.0306306	0.0281962	CARD11/LIME1/PLCG1/CD22/BMX/CD19/CCR7/ZAP70/BCL10/CD79A/BANK1/MS4A1/BTNL8/BTNL3	14
CC	GO:0042581	specific granule	16/293	160/19869	2.00709e-09	7.58679e-07	7.07762e-07	TMC6/MCEMP1/CLEC4D/ANXA3/FCAR/JUP/CLEC5A/LRG1/ARG1/GGH/SLPI/PGLYRP1/GPR84/TCN1/FOLR3/CD177	16
CC	GO:0070820	tertiary granule	15/293	164/19869	2.18491e-08	4.12948e-06	3.85234e-06	TMC6/MCEMP1/CLEC4D/CR1/FCAR/CLEC5A/LRG1/GGH/MMP9/TNFAIP6/PGLYRP1/GPR84/TCN1/FOLR3/CD177	15
CC	GO:0034774	secretory granule lumen	18/293	322/19869	1.54062e-06	0.000144958	0.00013523	S100A12/GYG1/PSMC3/APRT/CYB5R3/F5/MAPK14/DNAJC3/F8/JUP/LRG1/ARG1/GGH/SLPI/CFD/PGLYRP1/TCN1/FOLR3	18
CC	GO:0060205	cytoplasmic vesicle lumen	18/293	325/19869	1.7577e-06	0.000144958	0.00013523	S100A12/GYG1/PSMC3/APRT/CYB5R3/F5/MAPK14/DNAJC3/F8/JUP/LRG1/ARG1/GGH/SLPI/CFD/PGLYRP1/TCN1/FOLR3	18
CC	GO:0031983	vesicle lumen	18/293	327/19869	1.91744e-06	0.000144958	0.00013523	S100A12/GYG1/PSMC3/APRT/CYB5R3/F5/MAPK14/DNAJC3/F8/JUP/LRG1/ARG1/GGH/SLPI/CFD/PGLYRP1/TCN1/FOLR3	18
CC	GO:0035580	specific granule lumen	8/293	62/19869	3.44562e-06	0.000217074	0.000202506	JUP/LRG1/ARG1/GGH/SLPI/PGLYRP1/TCN1/FOLR3	8
CC	GO:0009897	external side of plasma membrane	21/293	462/19869	5.58243e-06	0.000301451	0.00028122	CD74/CTSK/ABCA1/CLEC4D/CLEC4E/CCR6/CD27/CD22/CD163/CD19/CCR7/IL1R1/ACKR4/CD79A/ABCG1/TGFBR3/FCGR1A/MS4A1/FOLR3/BTNL8/BTNL3	21
CC	GO:1904724	tertiary granule lumen	7/293	55/19869	1.56314e-05	0.000738585	0.000689017	LRG1/GGH/MMP9/TNFAIP6/PGLYRP1/TCN1/FOLR3	7
CC	GO:0101002	ficolin-1-rich granule	12/293	185/19869	2.04032e-05	0.000856933	0.000799422	GYG1/PSMC3/CLEC4D/MAPK14/CR1/FCAR/JUP/LRG1/MMP9/TNFAIP6/CFD/KRT1	12
CC	GO:1904813	ficolin-1-rich granule lumen	9/293	124/19869	9.41352e-05	0.00324904	0.00303099	GYG1/PSMC3/MAPK14/JUP/LRG1/MMP9/TNFAIP6/CFD/KRT1	9
CC	GO:0070821	tertiary granule membrane	7/293	73/19869	0.00010012	0.00324904	0.00303099	TMC6/MCEMP1/CLEC4D/FCAR/CLEC5A/GPR84/CD177	7
CC	GO:0045121	membrane raft	15/293	326/19869	0.000108023	0.00324904	0.00303099	CARD11/ABCA1/CR1/KCNE3/MLC1/CD19/ZAP70/BCL10/CD79A/KCNE1/BSG/ABCB4/MS4A4A/MS4A1/CD177	15
CC	GO:0098857	membrane microdomain	15/293	327/19869	0.000111739	0.00324904	0.00303099	CARD11/ABCA1/CR1/KCNE3/MLC1/CD19/ZAP70/BCL10/CD79A/KCNE1/BSG/ABCB4/MS4A4A/MS4A1/CD177	15
CC	GO:0035579	specific granule membrane	7/293	91/19869	0.00039707	0.0107209	0.0100014	TMC6/MCEMP1/CLEC4D/FCAR/CLEC5A/GPR84/CD177	7
CC	GO:0001533	cornified envelope	5/293	59/19869	0.00176068	0.0443692	0.0413915	CSTA/JUP/DSC2/SERPINB2/KRT1	5
MF	GO:0140375	immune receptor activity	11/293	148/18432	2.5234e-05	0.0148123	0.0141576	CD74/CR1/CCR6/IL18RAP/CCR7/IL1R1/LILRA5/ACKR4/FCGR1A/IL18R1/HLA-DQA1	11
