# Supplementary material for: GAS6-AS1, a long noncoding RNA, functions as a key candidate gene in atrial fibrillation related stroke determined by ceRNA network analysis and WGCNA
Source: BMC Med Genomics. 2023 Mar 9;16:51. doi: 10.1186/s12920-023-01478-y (PMC9996875; doi:10.1186/s12920-023-01478-y)
Supplement: Supplementary file 6 — Additional file 6. KEGG enrichment analysis of the DEMs. [file 12920_2023_1478_MOESM6_ESM.zip › Additional file 6.xlsx]

## Sheet: 表4 KEGG
ID	Description	GeneRatio	BgRatio	pvalue	p.adjust	qvalue	geneID	Count
hsa04610	Complement and coagulation cascades	8/148	86/8191	0.000151681	0.037162	0.0356052	2153/1378/11326/2157/714/713/1675/5055	8
hsa04640	Hematopoietic cell lineage	8/148	99/8191	0.000401742	0.0409456	0.0392303	1378/2323/933/930/3554/2209/931/3117	8
hsa04064	NF-kappa B signaling pathway	8/148	104/8191	0.000560297	0.0409456	0.0392303	84433/5335/597/7535/3554/23643/8915/598	8
hsa04662	B cell receptor signaling pathway	7/148	82/8191	0.000668499	0.0409456	0.0392303	84433/933/971/930/353514/8915/973	7
