# Supplementary material for: GAS6-AS1, a long noncoding RNA, functions as a key candidate gene in atrial fibrillation related stroke determined by ceRNA network analysis and WGCNA
Source: BMC Med Genomics. 2023 Mar 9;16:51. doi: 10.1186/s12920-023-01478-y (PMC9996875; doi:10.1186/s12920-023-01478-y)
Supplement: Supplementary file 10 — Additional file 10. Topological features of the nodes in the PPI network. [file 12920_2023_1478_MOESM10_ESM.zip › Additional file 10.csv]

Symbol	Betweenness unDir	Betweenness Centrality	Closeness unDir	Closeness Centrality	DEGREE
HNRNPL	17734.32447	0.02132066	0.001872659	0.55913978	33
POLR2E	4174.643474	0.00527878	0.001636661	0.72222222	12
PLCG1	6432.711684	0.0061348	0.001666667	0.54545455	12
MAPK14	5399.655671	0.00177861	0.001579779	0.36407767	12
PPIL1	2813.69031	0.00405224	0.001587302	0.55172414	11
XAB2	2061.548617	0.00151925	0.001512859	1	10
CLEC4E	1513.42153	5.85E-04	0.001331558	0.54166667	9
CD79A	2921.926228	0	0.001449275	0	9
DDIT4L	1960.751066	0	0.001360544	0.45	8
CNTNAP3	2147.121431	2.74E-04	0.001242236	1	8
SRPK1	1971.787141	0	0.001466276	0	8
DPF2	1666.094375	0.0017028	0.001351351	0.8	8
CLSTN1	1823.477746	0	0.001228501	0.65	7
H4C8	1101.323793	5.47E-04	0.001373626	1	7
H4C4	1101.323793	5.47E-04	0.001373626	1	7
JUP	1499.607896	0.00171322	0.001340483	0.5	7
GRB10	2729.560704	0.00287236	0.001564945	0.38461538	7
GNAZ	1994.006641	0.00232806	0.001569859	0.4028777	7
CD22	1858.973248	2.24E-04	0.001369863	1	7
AQP3	3477.866328	7.21E-04	0.001392758	0.66666667	7
TLE5	1854.825725	0.0016791	0.001485884	0.39597315	7
CLEC4D	466.7888446	3.61E-04	0.00125	0.44444444	6
CMTM5	1727.621767	0	0.001287001	0.29807692	6
SLIRP	81.99902114	6.22E-05	0.001222494	1	6
HECW2	1743.530671	5.22E-04	0.001338688	1	6
SLC22A4	929.4370348	1.49E-04	0.001098901	1	6
DNAJC3	1510.215162	8.96E-04	0.001538462	1	6
HLA-DQA1	2021.406903	3.73E-04	0.001426534	0.48484848	6
CARD11	1294.937507	0.00171642	0.001203369	1	5
NUP210	773.9388565	0	0.001451379	0.37853107	5
WDFY3	548.0841768	0	0.001321004	0.34117647	5
CARM1	880.8076868	0	0.001242236	0.28113879	5
DHX38	91.85261888	0	0.001290323	0	5
WDR46	593.2001915	0	0.001215067	0	5
CLIC3	1082.730668	2.36E-04	0.001297017	0.66666667	5
ZAP70	1645.674424	0.00236318	0.001470588	0.66666667	5
UQCRC1	1894.745276	0	0.001481481	0	5
POLD1	739.3261141	0	0.001285347	0.55555556	5
PLA2G4A	414.4089667	4.21E-04	0.001428571	0.37142857	5
NDUFB3	2195.468482	9.95E-05	0.001298701	1	5
MAOA	2534.605384	7.89E-04	0.001449275	0.75	5
KRT1	733.3823576	3.98E-04	0.001156069	1	5
GATA1	825.2966452	6.72E-04	0.001305483	0.58333333	5
FLNA	1346.011503	6.22E-05	0.001295337	1	5
FCGR1A	892.8219582	4.23E-04	0.001278772	0.41860465	5
CPD	1072.558226	0	0.001457726	0.37869822	5
BCL2L1	1172.361234	0	0.001293661	0	5
ASPH	838.7978012	5.85E-04	0.001519757	1	5
DHRSX	1524.373806	0.00256219	0.001466276	0.36805556	4
TLCD4	728.3389085	9.95E-05	0.001236094	0.28712871	4
GLIS2	858.7037694	0	0.00122549	0	4
ITM2C	539.4849668	0	0.001226994	0	4
LUC7L	745.1774884	0.0013036	0.001461988	0.53846154	4
YOD1	1108.350139	0	0.001127396	0	4
EVL	525.6407118	1.69E-04	0.001468429	0.66666667	4
UQCRQ	573.6383017	0	0.00124533	0.83333333	4
HIP1R	606.5686084	6.47E-04	0.00127551	1	4
GGH	854.7259678	0	0.001269036	0	4
TXN	283.6702498	0	0.001168224	0	4
PIK3C2B	299.9264408	4.68E-04	0.001308901	0.38888889	4
KIF11	655.8135136	0	0.001074114	0	4
ITPA	573.4265401	3.98E-04	0.001097695	1	4
CTSK	605.4165705	0	0.001239157	0.37254902	4
CD74	989.1225728	0	0.001375516	0	4
C1QB	478.1012266	9.95E-05	0.001072961	0.75	4
BSG	298.7942547	0	0.00127551	0	4
ARG1	104.992785	3.73E-04	0.001108647	0.6	4
APRT	543.8340676	8.21E-04	0.00118624	0.6	4
ABCA1	294.9871163	3.73E-05	0.001089325	1	4
POTEM	532.2684118	9.45E-04	0.00140056	0.66666667	3
BTNL8	602.3729749	9.95E-05	0.001036269	0.66666667	3
POLD4	12.53059163	3.23E-04	0.00124533	1	3
VANGL2	360.8303641	6.97E-04	0.001184834	0.6	3
DHX32	0	0	0.001173709	0.8	3
CWF19L1	10.36666667	9.95E-05	0.001234568	0.66666667	3
DPM3	650.4325906	0.00107013	0.001270648	0.66666667	3
NME8	249.0622928	8.37E-04	0.00127551	0.36956522	3
FIS1	1288.40536	2.49E-04	0.001133787	1	3
G0S2	423.1802309	3.73E-05	0.001052632	1	3
DAAM2	402.3333333	1.49E-04	0.001153403	0.5	3
RRS1	416.7150794	1.49E-04	0.001049318	0.46153846	3
MSRB2	286.481896	4.48E-04	0.00125	0.38297872	3
ATXN2L	458.0112554	0	0.001142857	0.58333333	3
HIPK3	127.3213241	0	0.001443001	0.37974684	3
KCNE3	412.2222222	0	0.001116071	0.29100529	3
LIN7A	216.2966623	0	0.001049318	0	3
TCL1A	258.9155723	0	0.00130719	0	3
XRCC2	248.6999412	0	0.001385042	0	3
SLC22A1	798	0	9.28E-04	0	3
H1-3	528.0499019	4.59E-04	0.001269036	0.5	3
EBF1	468.9626429	0	0.001242236	0.37142857	3
DSC2	400	4.73E-04	0.001072961	0.36538462	3
CSTA	37.65901876	0	0.001106195	0.3877551	3
CCR7	400	2.49E-05	8.61E-04	1	3
CCR6	1188	0	0.001037344	0.71428571	3
APBA2	401.2844967	7.46E-05	0.001092896	0.75	3
ZNF793	796	9.95E-04	0.001369863	0.66666667	2
LILRA5	94.97777778	9.95E-05	0.001097695	0.66666667	2
HYCC2	400	2.49E-05	9.22E-04	1	2
PIGW	204.4388775	0	0.001114827	0.45833333	2
ADCY4	460.9915473	0	0.001226994	0.29850746	2
FMC1	0	0	0.001054852	0.37837838	2
DHRS13	169.9502014	0	9.81E-04	0.75	2
DGKK	400	3.23E-04	0.001253133	0.37142857	2
KCNH8	400	0	0.00136612	0.36734694	2
ACSM2A	77.62545788	0	9.99E-04	0.57142857	2
CHMP7	282.2402949	0	0.001106195	0	2
MRPL41	69.72742943	1.59E-04	0.001371742	0.66666667	2
LRRN1	400	4.98E-04	0.00136612	1	2
FAR2	400	0	0.001025641	0	2
CHPF2	34.73347763	0	0.001030928	0.55555556	2
SERTAD3	46.39948588	7.46E-05	0.001194743	1	2
ZNF521	71.23809524	1.99E-04	0.001127396	0.4	2
FKBP9	28.47619048	0	0.001126126	0.29090909	2
TMC6	665.3051282	0.00121891	0.001381215	0.3630137	2
BTNL3	335.463451	0	0.001079914	0.55555556	2
GIPC1	400	0	0.001058201	0.66666667	2
ABCG1	181.0935331	0	0.001385042	0	2
NOG	400	0	8.91E-04	0	2
BCL10	400	0	9.72E-04	0	2
DPM2	75.50093795	2.99E-04	0.001070664	1	2
ZNF23	400	5.22E-04	0.001077586	1	2
SPIB	83.30647229	0	0.001246883	0	2
SLC6A8	66.64443305	2.49E-05	0.001057082	0.66666667	2
SEMG1	796	4.98E-05	7.86E-04	1	2
CCL23	0	0	8.61E-04	0	2
S100A12	2	0.5	0.5	1	2
PSMC3	1188	0	0.001373626	0	2
HTRA1	796	0	0.001082251	1	2
PRL	1188	4.98E-05	9.29E-04	0.66666667	2
MAP2K6	275.5626131	4.98E-05	0.001221001	1	2
P2RX5	184.6508658	0	0.001035197	0	2
NQO2	297.1335032	0	0.001424501	0	2
IDO1	1576	0	0.001133787	0.5	2
IFI6	0	0	0.001078749	0.75	2
FGF13	410.1684171	0	0.001392758	0.37062937	2
FCAR	50.90383476	0	0.001142857	0.31666667	2
F8	2	0.5	0.5	1	2
CYB5R3	57.51546938	0	0.001077586	0.30337079	2
CD72	50.90383476	1.24E-05	0.001142857	1	2
CD27	400	0	6.80E-04	0	2
CD19	0	0	0.001144165	1	2
BCAT1	196.0757465	4.98E-05	0.001088139	0.66666667	2
ALOX15	64.83073593	0	0.001236094	0.32692308	2
INSC	0	0	0.001194743	0	1
PNPLA1	0	0	8.70E-04	0.66666667	1
FAM102B	0	0	0.00106383	0.5	1
SMIM24	0	0	7.82E-04	1	1
C9orf72	0	0	0.001133787	1	1
RPL22L1	0	0	8.67E-04	0.35	1
MCEMP1	0	0	0.001023541	0	1
ZNF595	0	0	0.001362398	0.3630137	1
ASPRV1	0	0	8.83E-04	0.27777778	1
MBOAT2	0	0	0.001002004	0.28571429	1
FGD4	0	0	9.37E-04	0.36842105	1
SLC38A5	0	0	5.99E-04	1	1
ZNF439	0	0	8.87E-04	0	1
KCNH7	0	0	0.001072961	0	1
SLC49A4	0	0	9.01E-04	0	1
PLXDC2	0	0	0.001362398	0	1
ASCC2	0	0	7.56E-04	1	1
ESPN	0	0	0.001362398	0	1
CPEB4	0	0	9.39E-04	0	1
ZMAT4	0	0	0.001055966	0	1
GALNT14	0	0	9.95E-04	0.66666667	1
PRRG4	0	0	8.14E-04	1	1
LRRC4	0	0	0.001072961	0	1
ANKRD36B	0	0	9.84E-04	1	1
SIPA1L2	0	0	9.12E-04	0	1
ZNF608	0	0	0.001362398	0	1
MAP3K7CL	0	0	0.001069519	0	1
MCTP2	0	0	0.001362398	0	1
BANK1	0	0	0.001075269	0.66666667	1
LIME1	0	0	0.001123596	1	1
TPPP3	0	0	0.001029866	0.5	1
ACKR4	0	0	7.35E-04	0	1
MS4A4A	0	0	0.001124859	0	1
ARL6IP4	0	0	0.001133787	1	1
UBE2S	0	0	0.001013171	0.5	1
KIF4A	0	0	8.84E-04	1	1
OSBP2	0	0	8.58E-04	0.5	1
VSIG4	0	0	8.51E-04	1	1
IRAK3	0	0	1	1	1
KLF1	0	0	0.001145475	0.28708134	1
DRAP1	0	0	7.78E-04	0.66666667	1
PDZK1IP1	0	0	7.82E-04	1	1
CD163	0	0	0.00101833	0	1
REPS2	0	0	0.00101626	0	1
IL18R1	0	0	1	0	1
IL18RAP	0	0	1	1	1
TPST1	0	0	0.333333333	0	1
TST	0	0	0.001204819	0	1
TLR5	0	0	0.001075269	0.66666667	1
TGFBR3	0	0	8.73E-04	0	1
SLC8A1	0	0	0.333333333	0	1
SHOX	0	0	9.84E-04	1	1
ABCB4	0	0	9.95E-04	0	1
SERPINB2	0	0	9.00E-04	0	1
NFIL3	0	0	9.30E-04	0	1
NELL2	0	0	0.001165501	0	1
MMP9	0	0	9.93E-04	0	1
MAN1A1	0	0	9.95E-04	0.66666667	1
LYL1	0	0	1	0	1
IL1R1	0	0	1	0	1
ID3	0	0	1	1	1
LPAR4	0	0	0.001194743	0	1
FLT3LG	0	0	0.001191895	0.28110599	1
F5	0	0	0.333333333	0.66666667	1
EPHX2	0	0	0.001204819	0.36956522	1
C1QC	0	0	8.83E-04	0	1
BMX	0	0	0.001029866	0.5	1
BLVRB	0	0	1	0	1
BCL7A	0	0	0.00106383	0	1
BCL2A1	0	0	0.001027749	1	1
ANXA3	0	0	0.333333333	0.66666667	1
ACP5	0	0	1	1	1
