# Supplementary material for: GAS6-AS1, a long noncoding RNA, functions as a key candidate gene in atrial fibrillation related stroke determined by ceRNA network analysis and WGCNA
Source: BMC Med Genomics. 2023 Mar 9;16:51. doi: 10.1186/s12920-023-01478-y (PMC9996875; doi:10.1186/s12920-023-01478-y)
Supplement: Supplementary file 11 — Additional file 11. Genes in different cluster identified by MCODE. [file 12920_2023_1478_MOESM11_ESM.zip › Additional file 11.xlsx]

## Sheet: 表6 genesinMCODE
Cluster	Score	Gene ID	Gene Symbol
1	1.28571	19	ABCA1
1	1.28571	10498	CARM1
1	1.28571	84433	CARD11
1	1.28571	3832	KIF11
1	1.28571	8825	LIN7A
1	1.28571	2316	FLNA
1	1.28571	321	APBA2
2	1	55760	DHX32
2	1	81892	SLIRP
2	1	9785	DHX38
3	1	8365	H4C8
3	1	5977	DPF2
3	1	8360	H4C4
4	1	57804	POLD4
4	1	7516	XRCC2
4	1	5424	POLD1
