# Supplementary material for: GAS6-AS1, a long noncoding RNA, functions as a key candidate gene in atrial fibrillation related stroke determined by ceRNA network analysis and WGCNA
Source: BMC Med Genomics. 2023 Mar 9;16:51. doi: 10.1186/s12920-023-01478-y (PMC9996875; doi:10.1186/s12920-023-01478-y)
Supplement: Supplementary file 12 — Additional file 12. lncRNA target miRNA prediction. [file 12920_2023_1478_MOESM12_ESM.zip › Additional file 12.xlsx]

## Sheet: Additional file 5 lncRNA target
lncRNA	miRNA
MIR181A2HG	hsa-miR-145
MIR181A2HG	hsa-miR-15abc
MIR181A2HG	hsa-miR-16
MIR181A2HG	hsa-miR-16abc
MIR181A2HG	hsa-miR-195
MIR181A2HG	hsa-miR-322
MIR181A2HG	hsa-miR-424
MIR181A2HG	hsa-miR-497
MIR181A2HG	hsa-miR-1907
MIR181A2HG	hsa-miR-let-7
MIR181A2HG	hsa-miR-98
MIR181A2HG	hsa-miR-4458
MIR181A2HG	hsa-miR-4500
MIR181A2HG	hsa-miR-196abc
MIR181A2HG	hsa-miR-205
MIR181A2HG	hsa-miR-205ab
MIR181A2HG	hsa-miR-218
MIR181A2HG	hsa-miR-218a
MIR181A2HG	hsa-miR-223
MIR181A2HG	hsa-miR-499-5p
LINC00323	hsa-miR-503
LINC00323	hsa-miR-7
LINC00323	hsa-miR-7ab
LINC00323	hsa-miR-93
LINC00323	hsa-miR-93a
LINC00323	hsa-miR-105
LINC00323	hsa-miR-106a
LINC00323	hsa-miR-291a-3p
LINC00323	hsa-miR-294
LINC00323	hsa-miR-295
LINC00323	hsa-miR-302abcde
LINC00323	hsa-miR-372
LINC00323	hsa-miR-373
LINC00323	hsa-miR-428
LINC00323	hsa-miR-519a
LINC00323	hsa-miR-520be
LINC00323	hsa-miR-520acd-3p
LINC00323	hsa-miR-1378
LINC00323	hsa-miR-1420ac
LINC00323	hsa-miR-96
LINC00323	hsa-miR-507
LINC00323	hsa-miR-1271
LINC00323	hsa-miR-137
LINC00323	hsa-miR-137ab
LINC00323	hsa-miR-139-5p
LINC00323	hsa-miR-145
LINC00323	hsa-miR-15abc
LINC00323	hsa-miR-16
LINC00323	hsa-miR-16abc
LINC00323	hsa-miR-195
LINC00323	hsa-miR-322
LINC00323	hsa-miR-424
LINC00323	hsa-miR-497
LINC00323	hsa-miR-1907
LINC00323	hsa-miR-182
LINC00323	hsa-miR-199ab-5p
LINC00323	hsa-miR-203
LINC00323	hsa-miR-204
LINC00323	hsa-miR-204b
LINC00323	hsa-miR-211
LINC00323	hsa-miR-214
LINC00323	hsa-miR-761
LINC00323	hsa-miR-3619-5p
LINC00323	hsa-miR-216a
LINC00323	hsa-miR-216b
LINC00323	hsa-miR-216b-5p
LINC00323	hsa-miR-22
LINC00323	hsa-miR-22-3p
LINC00323	hsa-miR-25
LINC00323	hsa-miR-32
LINC00323	hsa-miR-92abc
LINC00323	hsa-miR-363
LINC00323	hsa-miR-363-3p
LINC00323	hsa-miR-367
LINC00323	hsa-miR-103a
LINC00323	hsa-miR-107
LINC00323	hsa-miR-107ab
LINC00323	hsa-miR-124
LINC00323	hsa-miR-124ab
LINC00323	hsa-miR-506
LINC00323	hsa-miR-338
LINC00323	hsa-miR-338-3p
LINC00323	hsa-miR-33a-3p
LINC00323	hsa-miR-365
LINC00323	hsa-miR-365-3p
LINC00323	hsa-miR-128
LINC00323	hsa-miR-128ab
LINC00342	hsa-miR-138
LINC00342	hsa-miR-138ab
LINC00342	hsa-miR-139-5p
LINC00342	hsa-miR-141
LINC00342	hsa-miR-200a
LINC00342	hsa-miR-142-3p
LINC00342	hsa-miR-144
LINC00342	hsa-miR-146ac
LINC00342	hsa-miR-146b-5p
LINC00342	hsa-miR-15abc
LINC00342	hsa-miR-16
LINC00342	hsa-miR-16abc
LINC00342	hsa-miR-195
LINC00342	hsa-miR-322
LINC00342	hsa-miR-424
LINC00342	hsa-miR-497
LINC00342	hsa-miR-1907
LINC00342	hsa-miR-182
LINC00342	hsa-miR-183
LINC00342	hsa-miR-192
LINC00342	hsa-miR-215
LINC00342	hsa-miR-193
LINC00342	hsa-miR-193b
LINC00342	hsa-miR-193a-3p
LINC00342	hsa-miR-19ab
LINC00342	hsa-miR-203
LINC00342	hsa-miR-204
LINC00342	hsa-miR-204b
LINC00342	hsa-miR-211
LINC00342	hsa-miR-205
LINC00342	hsa-miR-205ab
LINC00342	hsa-miR-214
LINC00342	hsa-miR-761
LINC00342	hsa-miR-3619-5p
LINC00342	hsa-miR-217
LINC00342	hsa-miR-218
LINC00342	hsa-miR-218a
LINC00342	hsa-miR-221
LINC00342	hsa-miR-222
LINC00342	hsa-miR-222ab
LINC00342	hsa-miR-1928
LINC00342	hsa-miR-27abc
LINC00342	hsa-miR-27a-3p
LINC00342	hsa-miR-101
LINC00342	hsa-miR-101ab
LINC00342	hsa-miR-31
LINC00342	hsa-miR-338
LINC00342	hsa-miR-338-3p
LINC00342	hsa-miR-33ab
LINC00342	hsa-miR-33-5p
LINC00342	hsa-miR-375
LINC00342	hsa-miR-128
LINC00342	hsa-miR-128ab
LINC00342	hsa-miR-129-5p
LINC00342	hsa-miR-129ab-5p
LINC00342	hsa-miR-490-3p
GAS6-AS1	hsa-miR-96
GAS6-AS1	hsa-miR-507
GAS6-AS1	hsa-miR-1271
GAS6-AS1	hsa-miR-182
GAS6-AS1	hsa-miR-19ab
GAS6-AS1	hsa-miR-205
GAS6-AS1	hsa-miR-205ab
GAS6-AS1	hsa-miR-214
GAS6-AS1	hsa-miR-761
GAS6-AS1	hsa-miR-3619-5p
GAS6-AS1	hsa-miR-218
GAS6-AS1	hsa-miR-218a
GAS6-AS1	hsa-miR-223
GAS6-AS1	hsa-miR-25
GAS6-AS1	hsa-miR-32
GAS6-AS1	hsa-miR-92abc
GAS6-AS1	hsa-miR-363
GAS6-AS1	hsa-miR-363-3p
GAS6-AS1	hsa-miR-367
GAS6-AS1	hsa-miR-124
GAS6-AS1	hsa-miR-124ab
GAS6-AS1	hsa-miR-506
