# Supplementary material for: GAS6-AS1, a long noncoding RNA, functions as a key candidate gene in atrial fibrillation related stroke determined by ceRNA network analysis and WGCNA
Source: BMC Med Genomics. 2023 Mar 9;16:51. doi: 10.1186/s12920-023-01478-y (PMC9996875; doi:10.1186/s12920-023-01478-y)
Supplement: Supplementary file 13 — Additional file 13. miRNA target mRNA prediction. [file 12920_2023_1478_MOESM13_ESM.zip › Additional file 13.xlsx]

## Sheet: 表8 miRNA targetgene
miRNA	Gene	miRDB	miRTarBase	TargetScan	Sum
hsa-miR-22-3p	DDIT4	1	1	1	3
hsa-miR-27a-3p	PPIF	1	1	1	3
hsa-miR-363-3p	MCOLN2	1	1	1	3
hsa-miR-22-3p	NET1	1	1	1	3
hsa-miR-129-5p	SEMA6A	1	1	1	3
hsa-miR-129-5p	CALM1	1	1	1	3
hsa-miR-27a-3p	TGFBR3	1	1	1	3
hsa-miR-27a-3p	GSE1	1	1	1	3
hsa-miR-33a-3p	HNRNPR	1	1	1	3
hsa-miR-129-5p	RBMXL1	1	1	1	3
hsa-miR-107	IGSF3	1	1	1	3
hsa-miR-27a-3p	NR2F2	1	1	1	3
hsa-miR-3619-5p	SOCS5	1	1	1	3
hsa-miR-142-3p	BOD1	1	1	1	3
hsa-miR-22-3p	RGS2	1	1	1	3
hsa-miR-3619-5p	NUFIP2	1	1	1	3
hsa-miR-193a-3p	PLAU	1	1	1	3
hsa-miR-129-5p	SORBS2	1	1	1	3
hsa-miR-363-3p	NUFIP2	1	1	1	3
hsa-miR-107	LATS2	1	1	1	3
hsa-miR-137	EOGT	1	1	1	3
hsa-miR-507	CLOCK	1	1	1	3
hsa-miR-363-3p	RRN3	1	1	1	3
hsa-miR-27a-3p	RNF182	1	1	1	3
hsa-miR-490-3p	NUFIP2	1	1	1	3
hsa-miR-107	AMOT	1	1	1	3
hsa-miR-142-3p	TWF1	1	1	1	3
hsa-miR-129-5p	DAB2	1	1	1	3
hsa-miR-107	CLIP1	1	1	1	3
hsa-miR-3619-5p	CRKL	1	1	1	3
hsa-miR-507	AKAP1	1	1	1	3
hsa-miR-761	KCTD15	1	1	1	3
hsa-miR-33a-3p	CCND2	1	1	1	3
hsa-miR-363-3p	WASL	1	1	1	3
hsa-miR-137	KIT	1	1	1	3
hsa-miR-507	BRD4	1	1	1	3
hsa-miR-27a-3p	RNF139	1	1	1	3
hsa-miR-142-3p	TFG	1	1	1	3
hsa-miR-193a-3p	SLC10A6	1	1	1	3
hsa-miR-507	CCNT2	1	1	1	3
hsa-miR-22-3p	TIAM1	1	1	1	3
hsa-miR-129-5p	CNTLN	1	1	1	3
hsa-miR-142-3p	SLC37A3	1	1	1	3
hsa-miR-216b-5p	COL4A4	1	1	1	3
hsa-miR-107	MCM7	1	1	1	3
hsa-miR-27a-3p	PLXND1	1	1	1	3
hsa-miR-193a-3p	MCL1	1	1	1	3
hsa-miR-27a-3p	DNAJC27	1	1	1	3
hsa-miR-107	CAPZA2	1	1	1	3
hsa-miR-363-3p	TOB1	1	1	1	3
hsa-miR-107	GPCPD1	1	1	1	3
hsa-miR-363-3p	SESN3	1	1	1	3
hsa-miR-27a-3p	ELL2	1	1	1	3
hsa-miR-107	PAWR	1	1	1	3
hsa-miR-22-3p	LRRC1	1	1	1	3
hsa-miR-363-3p	ANP32E	1	1	1	3
hsa-miR-363-3p	NUP43	1	1	1	3
hsa-miR-3619-5p	VAV2	1	1	1	3
hsa-miR-137	GLIPR1	1	1	1	3
hsa-miR-217	FOXO3	1	1	1	3
hsa-miR-27a-3p	GPAM	1	1	1	3
hsa-miR-363-3p	GOLGA8A	1	1	1	3
hsa-miR-139-5p	STAMBP	1	1	1	3
hsa-miR-107	PHKA1	1	1	1	3
hsa-miR-363-3p	PDPN	1	1	1	3
hsa-miR-129-5p	RNF165	1	1	1	3
hsa-miR-761	FAM49B	1	1	1	3
hsa-miR-107	ELK4	1	1	1	3
hsa-miR-761	CS	1	1	1	3
hsa-miR-137	SNRK	1	1	1	3
hsa-miR-142-3p	USP6NL	1	1	1	3
hsa-miR-363-3p	KIF5B	1	1	1	3
hsa-miR-217	PPM1D	1	1	1	3
hsa-miR-142-3p	BACH1	1	1	1	3
hsa-miR-216b-5p	ZDHHC9	1	1	1	3
hsa-miR-363-3p	BAK1	1	1	1	3
hsa-miR-27a-3p	NF1	1	1	1	3
hsa-miR-129-5p	FNIP2	1	1	1	3
hsa-miR-107	AGO1	1	1	1	3
hsa-miR-142-3p	KAT7	1	1	1	3
hsa-miR-363-3p	SOX11	1	1	1	3
hsa-miR-507	BCL7A	1	1	1	3
hsa-miR-3619-5p	PNPLA6	1	1	1	3
hsa-miR-142-3p	INPP5A	1	1	1	3
hsa-miR-142-3p	GOLGA1	1	1	1	3
hsa-miR-363-3p	S1PR1	1	1	1	3
hsa-miR-507	GTF2H1	1	1	1	3
hsa-miR-107	PCSK5	1	1	1	3
hsa-miR-33a-3p	PPP1CB	1	1	1	3
hsa-miR-22-3p	TPD52L2	1	1	1	3
hsa-miR-27a-3p	PDS5B	1	1	1	3
hsa-miR-142-3p	IPMK	1	1	1	3
hsa-miR-137	E2F6	1	1	1	3
hsa-miR-363-3p	GID4	1	1	1	3
hsa-miR-107	PLEKHF2	1	1	1	3
hsa-miR-363-3p	VPS4B	1	1	1	3
hsa-miR-142-3p	ROCK2	1	1	1	3
hsa-miR-129-5p	CBX4	1	1	1	3
hsa-miR-27a-3p	SZRD1	1	1	1	3
hsa-miR-363-3p	TMF1	1	1	1	3
hsa-miR-193a-3p	LAMC1	1	1	1	3
hsa-miR-107	SNCG	1	1	1	3
hsa-miR-142-3p	HGS	1	1	1	3
hsa-miR-33a-3p	MLLT10	1	1	1	3
hsa-miR-216b-5p	KLF12	1	1	1	3
hsa-miR-107	FGFRL1	1	1	1	3
hsa-miR-33a-3p	CPEB2	1	1	1	3
hsa-miR-107	POLD3	1	1	1	3
hsa-miR-107	SLAIN2	1	1	1	3
hsa-miR-137	RORA	1	1	1	3
hsa-miR-27a-3p	ITSN2	1	1	1	3
hsa-miR-761	MPDU1	1	1	1	3
hsa-miR-338-3p	ZWINT	1	1	1	3
hsa-miR-142-3p	CLOCK	1	1	1	3
hsa-miR-27a-3p	EN2	1	1	1	3
hsa-miR-27a-3p	CSRP2	1	1	1	3
hsa-miR-27a-3p	PHLPP2	1	1	1	3
hsa-miR-139-5p	TCF12	1	1	1	3
hsa-miR-507	JAZF1	1	1	1	3
hsa-miR-107	TARBP2	1	1	1	3
hsa-miR-217	MAP1B	1	1	1	3
hsa-miR-27a-3p	ZNF800	1	1	1	3
hsa-miR-27a-3p	E2F7	1	1	1	3
hsa-miR-129-5p	HBS1L	1	1	1	3
hsa-miR-107	PIK3R1	1	1	1	3
hsa-miR-33a-3p	SESN3	1	1	1	3
hsa-miR-27a-3p	THRB	1	1	1	3
hsa-miR-129-5p	DIS3	1	1	1	3
hsa-miR-129-5p	CBX6	1	1	1	3
hsa-miR-142-3p	MBD6	1	1	1	3
hsa-miR-27a-3p	RYBP	1	1	1	3
hsa-miR-129-5p	EBF1	1	1	1	3
hsa-miR-142-3p	TGFBR1	1	1	1	3
hsa-miR-761	NUFIP2	1	1	1	3
hsa-miR-22-3p	ESR1	1	1	1	3
hsa-miR-27a-3p	TRIM23	1	1	1	3
hsa-miR-142-3p	STRN3	1	1	1	3
hsa-miR-193a-3p	ABI2	1	1	1	3
hsa-miR-363-3p	PAPD7	1	1	1	3
hsa-miR-129-5p	FMR1	1	1	1	3
hsa-miR-107	RIMS3	1	1	1	3
hsa-miR-27a-3p	FOXO1	1	1	1	3
hsa-miR-761	JAG2	1	1	1	3
hsa-miR-363-3p	CNNM4	1	1	1	3
hsa-miR-27a-3p	TGFBR1	1	1	1	3
hsa-miR-142-3p	HECTD1	1	1	1	3
hsa-miR-129-5p	SOX4	1	1	1	3
hsa-miR-107	KIF23	1	1	1	3
hsa-miR-107	LCOR	1	1	1	3
hsa-miR-22-3p	MAX	1	1	1	3
hsa-miR-27a-3p	MED13	1	1	1	3
hsa-miR-490-3p	CLCC1	1	1	1	3
hsa-miR-142-3p	CLDN12	1	1	1	3
hsa-miR-129-5p	HMGB1	1	1	1	3
hsa-miR-216b-5p	ZNF566	1	1	1	3
hsa-miR-217	SIRT1	1	1	1	3
hsa-miR-27a-3p	TNPO1	1	1	1	3
hsa-miR-139-5p	RREB1	1	1	1	3
hsa-miR-129-5p	RSBN1	1	1	1	3
hsa-miR-27a-3p	TMEM170B	1	1	1	3
hsa-miR-761	ZNRF1	1	1	1	3
hsa-miR-363-3p	ARID1B	1	1	1	3
hsa-miR-129-5p	SBNO1	1	1	1	3
hsa-miR-107	NOTCH2	1	1	1	3
hsa-miR-761	SOCS5	1	1	1	3
hsa-miR-3619-5p	TBPL1	1	1	1	3
hsa-miR-3619-5p	TMEM248	1	1	1	3
hsa-miR-761	TRIM29	1	1	1	3
hsa-miR-363-3p	PLEKHA1	1	1	1	3
hsa-miR-363-3p	CCSER2	1	1	1	3
hsa-miR-363-3p	MED19	1	1	1	3
hsa-miR-137	YBX1	1	1	1	3
hsa-miR-363-3p	RNF4	1	1	1	3
hsa-miR-142-3p	FYCO1	1	1	1	3
hsa-miR-193a-3p	E2F6	1	1	1	3
hsa-miR-217	TNFRSF21	1	1	1	3
hsa-miR-3619-5p	CS	1	1	1	3
hsa-miR-363-3p	KLHL15	1	1	1	3
hsa-miR-363-3p	GPBP1L1	1	1	1	3
hsa-miR-107	FGF2	1	1	1	3
hsa-miR-22-3p	C5orf24	1	1	1	3
hsa-miR-27a-3p	DYNLL2	1	1	1	3
hsa-miR-33a-3p	GPATCH8	1	1	1	3
hsa-miR-107	CALU	1	1	1	3
hsa-miR-107	ATP13A3	1	1	1	3
hsa-miR-129-5p	ZNF25	1	1	1	3
hsa-miR-142-3p	KIF5B	1	1	1	3
hsa-miR-338-3p	ACVR1	1	1	1	3
hsa-miR-142-3p	SGMS1	1	1	1	3
hsa-miR-363-3p	TULP4	1	1	1	3
hsa-miR-363-3p	CIC	1	1	1	3
hsa-miR-33a-3p	GUCD1	1	1	1	3
hsa-miR-27a-3p	SUCO	1	1	1	3
hsa-miR-363-3p	REV3L	1	1	1	3
hsa-miR-33a-3p	FIGN	1	1	1	3
hsa-miR-363-3p	KLHDC10	1	1	1	3
hsa-miR-22-3p	PDIK1L	1	1	1	3
hsa-miR-33a-3p	PDE10A	1	1	1	3
hsa-miR-107	AXIN2	1	1	1	3
hsa-miR-33a-3p	RARB	1	1	1	3
hsa-miR-216b-5p	ARL6IP1	1	1	1	3
hsa-miR-137	PXN	1	1	1	3
hsa-miR-27a-3p	SGMS1	1	1	1	3
hsa-miR-142-3p	MTMR9	1	1	1	3
hsa-miR-217	GPC5	1	1	1	3
hsa-miR-217	DACH1	1	1	1	3
hsa-miR-146b-5p	IRAK1	1	1	1	3
hsa-miR-338-3p	ARHGEF28	1	1	1	3
hsa-miR-137	KDM1A	1	1	1	3
hsa-miR-3619-5p	TMED9	1	1	1	3
hsa-miR-27a-3p	FOXP4	1	1	1	3
hsa-miR-107	SALL1	1	1	1	3
hsa-miR-146b-5p	ZNRF3	1	1	1	3
hsa-miR-363-3p	BAZ2B	1	1	1	3
hsa-miR-107	FURIN	1	1	1	3
hsa-miR-490-3p	MAP3K9	1	1	1	3
hsa-miR-33a-3p	ELL2	1	1	1	3
hsa-miR-27a-3p	MESDC1	1	1	1	3
hsa-miR-363-3p	KIAA1109	1	1	1	3
hsa-miR-27a-3p	ANKRD40	1	1	1	3
hsa-miR-761	NAP1L4	1	1	1	3
hsa-miR-217	ADSS	1	1	1	3
hsa-miR-27a-3p	AFF4	1	1	1	3
hsa-miR-33a-3p	SLC16A1	1	1	1	3
hsa-miR-3619-5p	KCTD15	1	1	1	3
hsa-miR-22-3p	FRAT2	1	1	1	3
hsa-miR-142-3p	FNDC3A	1	1	1	3
hsa-miR-363-3p	PHLPP2	1	1	1	3
hsa-miR-142-3p	HSPA1B	1	1	1	3
hsa-miR-137	PTGS2	1	1	1	3
hsa-miR-107	SALL4	1	1	1	3
hsa-miR-761	C10orf76	1	1	1	3
hsa-miR-142-3p	AFF1	1	1	1	3
hsa-miR-142-3p	MRFAP1	1	1	1	3
hsa-miR-142-3p	TAB2	1	1	1	3
hsa-miR-27a-3p	USP46	1	1	1	3
hsa-miR-761	TMEM248	1	1	1	3
hsa-miR-507	MAPK8	1	1	1	3
hsa-miR-27a-3p	CD2AP	1	1	1	3
hsa-miR-27a-3p	RMND5A	1	1	1	3
hsa-miR-193a-3p	MSANTD2	1	1	1	3
hsa-miR-142-3p	SCAMP1	1	1	1	3
hsa-miR-107	VPS4A	1	1	1	3
hsa-miR-27a-3p	NFE2L2	1	1	1	3
hsa-miR-27a-3p	RPS6KA5	1	1	1	3
hsa-miR-129-5p	ADD3	1	1	1	3
hsa-miR-129-5p	APC	1	1	1	3
hsa-miR-142-3p	CEP192	1	1	1	3
hsa-miR-33a-3p	KLHL15	1	1	1	3
hsa-miR-142-3p	MARCKS	1	1	1	3
hsa-miR-107	ITGA2	1	1	1	3
hsa-miR-129-5p	GNAQ	1	1	1	3
hsa-miR-507	GTF2E2	1	1	1	3
hsa-miR-33a-3p	UQCRFS1	1	1	1	3
hsa-miR-27a-3p	FAM84B	1	1	1	3
hsa-miR-363-3p	SLC12A5	1	1	1	3
hsa-miR-363-3p	FASLG	1	1	1	3
hsa-miR-142-3p	INPP5F	1	1	1	3
hsa-miR-107	ZNF606	1	1	1	3
hsa-miR-363-3p	C11orf24	1	1	1	3
hsa-miR-193a-3p	YWHAZ	1	1	1	3
hsa-miR-27a-3p	CELF2	1	1	1	3
hsa-miR-193a-3p	TMEM30A	1	1	1	3
hsa-miR-507	IMPAD1	1	1	1	3
hsa-miR-129-5p	STON2	1	1	1	3
hsa-miR-129-5p	KANK4	1	1	1	3
hsa-miR-142-3p	CPEB2	1	1	1	3
hsa-miR-27a-3p	C6orf120	1	1	1	3
hsa-miR-761	TFAP2C	1	1	1	3
hsa-miR-142-3p	PTPN23	1	1	1	3
hsa-miR-129-5p	KLHL5	1	1	1	3
hsa-miR-33a-3p	SEC62	1	1	1	3
hsa-miR-129-5p	DNAJC15	1	1	1	3
hsa-miR-27a-3p	ABHD17C	1	1	1	3
hsa-miR-142-3p	LCOR	1	1	1	3
hsa-miR-27a-3p	SPRY2	1	1	1	3
hsa-miR-107	ZNF449	1	1	1	3
hsa-miR-142-3p	FAM208B	1	1	1	3
hsa-miR-363-3p	SERTAD3	1	1	1	3
hsa-miR-142-3p	MTUS1	1	1	1	3
hsa-miR-107	SEMA6A	1	1	1	3
hsa-miR-107	TRIM35	1	1	1	3
hsa-miR-107	ZBTB10	1	1	1	3
hsa-miR-107	GABRB1	1	1	1	3
hsa-miR-27a-3p	MBTD1	1	1	1	3
hsa-miR-193a-3p	INO80D	1	1	1	3
hsa-miR-137	ESRRA	1	1	1	3
hsa-miR-27a-3p	TMEM167A	1	1	1	3
hsa-miR-107	GCC1	1	1	1	3
hsa-miR-375	RLF	1	1	1	3
hsa-miR-107	BTLA	1	1	1	3
hsa-miR-27a-3p	PDIA5	1	1	1	3
hsa-miR-107	NUP50	1	1	1	3
hsa-miR-363-3p	GOLGA3	1	1	1	3
hsa-miR-129-5p	PAPD5	1	1	1	3
hsa-miR-761	ZNF641	1	1	1	3
hsa-miR-3619-5p	MFN2	1	1	1	3
hsa-miR-216b-5p	TM9SF3	1	1	1	3
hsa-miR-363-3p	ITPR1	1	1	1	3
hsa-miR-193a-3p	KRAS	1	1	1	3
hsa-miR-27a-3p	ALG9	1	1	1	3
hsa-miR-142-3p	RICTOR	1	1	1	3
hsa-miR-363-3p	DNAJB9	1	1	1	3
hsa-miR-193a-3p	ARMC1	1	1	1	3
hsa-miR-139-5p	HNRNPF	1	1	1	3
hsa-miR-27a-3p	CAB39	1	1	1	3
hsa-miR-137	GLO1	1	1	1	3
hsa-miR-129-5p	REEP1	1	1	1	3
hsa-miR-22-3p	SERBP1	1	1	1	3
hsa-miR-142-3p	GFI1	1	1	1	3
hsa-miR-363-3p	EXOC5	1	1	1	3
hsa-miR-142-3p	EGR2	1	1	1	3
hsa-miR-107	DICER1	1	1	1	3
hsa-miR-142-3p	ACSL4	1	1	1	3
hsa-miR-139-5p	NR5A2	1	1	1	3
hsa-miR-139-5p	ZBTB34	1	1	1	3
hsa-miR-142-3p	WASL	1	1	1	3
hsa-miR-33a-3p	DLGAP5	1	1	1	3
hsa-miR-107	YWHAH	1	1	1	3
hsa-miR-139-5p	FOS	1	1	1	3
hsa-miR-216b-5p	C11orf57	1	1	1	3
hsa-miR-193a-3p	WDR82	1	1	1	3
hsa-miR-27a-3p	NEURL1B	1	1	1	3
hsa-miR-142-3p	KAT2B	1	1	1	3
hsa-miR-3619-5p	FLOT2	1	1	1	3
hsa-miR-363-3p	TRIM36	1	1	1	3
hsa-miR-363-3p	TWF1	1	1	1	3
hsa-miR-142-3p	RGL2	1	1	1	3
hsa-miR-129-5p	CDK6	1	1	1	3
hsa-miR-507	UNKL	1	1	1	3
hsa-miR-27a-3p	HOXA10	1	1	1	3
hsa-miR-507	CBX4	1	1	1	3
hsa-miR-22-3p	CSF1R	1	1	1	3
hsa-miR-27a-3p	LYSMD3	1	1	1	3
hsa-miR-22-3p	EDC3	1	1	1	3
hsa-miR-107	PRKCE	1	1	1	3
hsa-miR-363-3p	INSIG1	1	1	1	3
hsa-miR-27a-3p	ENDOU	1	1	1	3
hsa-miR-107	PAFAH1B2	1	1	1	3
hsa-miR-22-3p	YWHAZ	1	1	1	3
hsa-miR-129-5p	DUSP10	1	1	1	3
hsa-miR-3619-5p	C17orf49	1	1	1	3
hsa-miR-363-3p	GNAQ	1	1	1	3
hsa-miR-27a-3p	LDLR	1	1	1	3
hsa-miR-363-3p	PTAR1	1	1	1	3
hsa-miR-142-3p	FBXO3	1	1	1	3
hsa-miR-27a-3p	MYT1	1	1	1	3
hsa-miR-142-3p	C5orf24	1	1	1	3
hsa-miR-761	PIM1	1	1	1	3
hsa-miR-139-5p	ROCK2	1	1	1	3
hsa-miR-363-3p	COX20	1	1	1	3
hsa-miR-142-3p	ZMYND8	1	1	1	3
hsa-miR-129-5p	LRRC2	1	1	1	3
hsa-miR-490-3p	SMARCD1	1	1	1	3
hsa-miR-27a-3p	LONRF1	1	1	1	3
hsa-miR-107	ASH1L	1	1	1	3
hsa-miR-363-3p	UBXN4	1	1	1	3
hsa-miR-22-3p	BRWD3	1	1	1	3
hsa-miR-22-3p	ERBB3	1	1	1	3
hsa-miR-338-3p	PFAS	1	1	1	3
hsa-miR-33a-3p	YIPF4	1	1	1	3
hsa-miR-27a-3p	SEMA6A	1	1	1	3
hsa-miR-27a-3p	NPEPPS	1	1	1	3
hsa-miR-142-3p	TIPARP	1	1	1	3
hsa-miR-129-5p	BMPR2	1	1	1	3
hsa-miR-142-3p	HMGA1	1	1	1	3
hsa-miR-363-3p	GOLGA8B	1	1	1	3
hsa-miR-137	PAPD7	1	1	1	3
hsa-miR-142-3p	TNRC18	1	1	1	3
hsa-miR-27a-3p	MED14	1	1	1	3
hsa-miR-761	FLOT2	1	1	1	3
hsa-miR-142-3p	SLC7A11	1	1	1	3
hsa-miR-363-3p	CNIH1	1	1	1	3
hsa-miR-338-3p	NRP1	1	1	1	3
hsa-miR-363-3p	VMA21	1	1	1	3
hsa-miR-142-3p	RAB39A	1	1	1	3
hsa-miR-27a-3p	NR1D2	1	1	1	3
hsa-miR-27a-3p	UBE2D1	1	1	1	3
hsa-miR-3619-5p	KLF16	1	1	1	3
hsa-miR-507	DNAJC15	1	1	1	3
hsa-miR-129-5p	USP6NL	1	1	1	3
hsa-miR-363-3p	MOAP1	1	1	1	3
hsa-miR-142-3p	CCNT2	1	1	1	3
hsa-miR-27a-3p	RREB1	1	1	1	3
hsa-miR-338-3p	PREX2	1	1	1	3
hsa-miR-27a-3p	TROVE2	1	1	1	3
hsa-miR-139-5p	TNPO1	1	1	1	3
hsa-miR-27a-3p	SOS1	1	1	1	3
hsa-miR-3619-5p	MPDU1	1	1	1	3
hsa-miR-27a-3p	SLC7A11	1	1	1	3
hsa-miR-27a-3p	DCUN1D4	1	1	1	3
hsa-miR-27a-3p	CCNK	1	1	1	3
hsa-miR-761	HDGF	1	1	1	3
hsa-miR-107	VCAN	1	1	1	3
hsa-miR-33a-3p	USP15	1	1	1	3
hsa-miR-129-5p	LIMS1	1	1	1	3
hsa-miR-142-3p	STAM	1	1	1	3
hsa-miR-27a-3p	APPBP2	1	1	1	3
hsa-miR-216b-5p	MCM4	1	1	1	3
hsa-miR-3619-5p	PIM1	1	1	1	3
hsa-miR-142-3p	MORF4L2	1	1	1	3
hsa-miR-193a-3p	KMT2A	1	1	1	3
hsa-miR-142-3p	PSMB5	1	1	1	3
hsa-miR-33a-3p	PPP3R1	1	1	1	3
hsa-miR-107	RAB1B	1	1	1	3
hsa-miR-142-3p	PPP1R2	1	1	1	3
hsa-miR-216b-5p	AKIP1	1	1	1	3
hsa-miR-761	LUZP1	1	1	1	3
hsa-miR-363-3p	ZFYVE21	1	1	1	3
hsa-miR-129-5p	ETV6	1	1	1	3
hsa-miR-22-3p	ARPC5	1	1	1	3
hsa-miR-363-3p	BTG2	1	1	1	3
hsa-miR-3619-5p	GABARAP	1	1	1	3
hsa-miR-3619-5p	NAP1L4	1	1	1	3
hsa-miR-363-3p	ERGIC2	1	1	1	3
hsa-miR-139-5p	IGF1R	1	1	1	3
hsa-miR-22-3p	BTG1	1	1	1	3
hsa-miR-27a-3p	KIAA1551	1	1	1	3
hsa-miR-363-3p	MFF	1	1	1	3
hsa-miR-137	SFT2D3	1	1	1	3
hsa-miR-338-3p	ZDHHC18	1	1	1	3
hsa-miR-137	AGO4	1	1	1	3
hsa-miR-27a-3p	TMED5	1	1	1	3
hsa-miR-142-3p	TAOK1	1	1	1	3
hsa-miR-129-5p	EI24	1	1	1	3
hsa-miR-27a-3p	ZFP36L2	1	1	1	3
hsa-miR-33a-3p	TBX18	1	1	1	3
hsa-miR-139-5p	CIAPIN1	1	1	1	3
hsa-miR-363-3p	RSBN1	1	1	1	3
hsa-miR-107	OTUD7B	1	1	1	3
hsa-miR-363-3p	YIPF4	1	1	1	3
hsa-miR-129-5p	CLOCK	1	1	1	3
hsa-miR-142-3p	ARL15	1	1	1	3
hsa-miR-375	ELAVL4	1	1	1	3
hsa-miR-27a-3p	TAOK1	1	1	1	3
hsa-miR-27a-3p	ZFHX3	1	1	1	3
hsa-miR-363-3p	GFPT2	1	1	1	3
hsa-miR-27a-3p	ABCA1	1	1	1	3
hsa-miR-107	PPP6C	1	1	1	3
hsa-miR-363-3p	USP28	1	1	1	3
hsa-miR-3619-5p	FAM49B	1	1	1	3
hsa-miR-129-5p	TERF2	1	1	1	3
hsa-miR-363-3p	SLC25A32	1	1	1	3
hsa-miR-129-5p	EXPH5	1	1	1	3
hsa-miR-107	ARIH1	1	1	1	3
hsa-miR-129-5p	C1S	1	1	1	3
hsa-miR-22-3p	EFR3B	1	1	1	3
hsa-miR-137	DR1	1	1	1	3
hsa-miR-137	HNRNPDL	1	1	1	3
hsa-miR-490-3p	RBPJ	1	1	1	3
hsa-miR-107	USP42	1	1	1	3
hsa-miR-27a-3p	H3F3B	1	1	1	3
hsa-miR-363-3p	SSFA2	1	1	1	3
hsa-miR-217	TCF7L2	1	1	1	3
hsa-miR-129-5p	RBM47	1	1	1	3
hsa-miR-142-3p	ZCCHC14	1	1	1	3
hsa-miR-363-3p	MAP2K4	1	1	1	3
hsa-miR-27a-3p	SEMA7A	1	1	1	3
hsa-miR-3619-5p	CDC42SE1	1	1	1	3
hsa-miR-363-3p	LHFPL2	1	1	1	3
hsa-miR-3619-5p	C10orf76	1	1	1	3
hsa-miR-363-3p	DDX3X	1	1	1	3
hsa-miR-22-3p	PTEN	1	1	1	3
hsa-miR-363-3p	MYO1B	1	1	1	3
hsa-miR-507	LIMS1	1	1	1	3
hsa-miR-3619-5p	AHNAK2	1	1	1	3
hsa-miR-363-3p	FOXN2	1	1	1	3
hsa-miR-146b-5p	HNRNPD	1	1	1	3
hsa-miR-129-5p	ABCC5	1	1	1	3
hsa-miR-129-5p	HNRNPA3	1	1	1	3
hsa-miR-129-5p	SPRY4	1	1	1	3
hsa-miR-139-5p	USP6NL	1	1	1	3
hsa-miR-27a-3p	ABL2	1	1	1	3
hsa-miR-216b-5p	PPP2CB	1	1	1	3
hsa-miR-142-3p	HMGB1	1	1	1	3
hsa-miR-107	FBXW7	1	1	1	3
hsa-miR-363-3p	PAX9	1	1	1	3
hsa-miR-27a-3p	ADD1	1	1	1	3
hsa-miR-3619-5p	TRAF1	1	1	1	3
hsa-miR-363-3p	PPP1R37	1	1	1	3
hsa-miR-129-5p	AKAP10	1	1	1	3
hsa-miR-137	MITF	1	1	1	3
hsa-miR-139-5p	UHMK1	1	1	1	3
hsa-miR-33a-3p	SRSF1	1	1	1	3
hsa-miR-27a-3p	SEC24A	1	1	1	3
hsa-miR-363-3p	TBC1D8	1	1	1	3
hsa-miR-142-3p	AKT1S1	1	1	1	3
hsa-miR-129-5p	RYBP	1	1	1	3
hsa-miR-22-3p	CHD9	1	1	1	3
hsa-miR-107	RUNX1T1	1	1	1	3
hsa-miR-216b-5p	SMAD1	1	1	1	3
hsa-miR-129-5p	NWD1	1	1	1	3
hsa-miR-107	CAB39	1	1	1	3
hsa-miR-137	NCOA3	1	1	1	3
hsa-miR-363-3p	ZFC3H1	1	1	1	3
hsa-miR-3619-5p	LUZP1	1	1	1	3
hsa-miR-193a-3p	DCAF7	1	1	1	3
hsa-miR-27a-3p	RAP1B	1	1	1	3
hsa-miR-761	VAV2	1	1	1	3
hsa-miR-217	NR4A2	1	1	1	3
hsa-miR-27a-3p	UBR5	1	1	1	3
hsa-miR-216b-5p	SOCS6	1	1	1	3
hsa-miR-107	ABL2	1	1	1	3
hsa-miR-129-5p	SLBP	1	1	1	3
hsa-miR-3619-5p	SCAMP4	1	1	1	3
hsa-miR-27a-3p	GATA2	1	1	1	3
hsa-miR-22-3p	KCTD10	1	1	1	3
hsa-miR-22-3p	TET2	1	1	1	3
hsa-miR-761	ZBTB10	1	1	1	3
hsa-miR-137	CTBP1	1	1	1	3
hsa-miR-363-3p	UBE2Z	1	1	1	3
hsa-miR-27a-3p	C8orf4	1	1	1	3
hsa-miR-33a-3p	PDIA6	1	1	1	3
hsa-miR-33a-3p	FCHO2	1	1	1	3
hsa-miR-107	N4BP1	1	1	1	3
hsa-miR-22-3p	TNFRSF10D	1	1	1	3
hsa-miR-107	BAZ2A	1	1	1	3
hsa-miR-761	AMER1	1	1	1	3
hsa-miR-139-5p	PAPD4	1	1	1	3
hsa-miR-107	DHX33	1	1	1	3
hsa-miR-137	FMNL2	1	1	1	3
hsa-miR-137	CSE1L	1	1	1	3
hsa-miR-33a-3p	RAC3	1	1	1	3
hsa-miR-139-5p	LCOR	1	1	1	3
hsa-miR-142-3p	TNKS	1	1	1	3
hsa-miR-22-3p	RCC2	1	1	1	3
hsa-miR-137	LIMCH1	1	1	1	3
hsa-miR-137	ZNF326	1	1	1	3
hsa-miR-107	UBR3	1	1	1	3
hsa-miR-363-3p	MYLIP	1	1	1	3
hsa-miR-216b-5p	CCDC65	1	1	1	3
hsa-miR-27a-3p	PEG10	1	1	1	3
hsa-miR-363-3p	TPPP	1	1	1	3
hsa-miR-193a-3p	GDF11	1	1	1	3
hsa-miR-3619-5p	ERC1	1	1	1	3
hsa-miR-107	RAB10	1	1	1	3
hsa-miR-27a-3p	GRB2	1	1	1	3
hsa-miR-22-3p	RCOR1	1	1	1	3
hsa-miR-142-3p	SIK1	1	1	1	3
hsa-miR-363-3p	GOLGA8J	1	1	1	3
hsa-miR-217	SNRNP27	1	1	1	3
hsa-miR-3619-5p	TRIM29	1	1	1	3
hsa-miR-27a-3p	PLAGL2	1	1	1	3
hsa-miR-27a-3p	PSPC1	1	1	1	3
hsa-miR-761	CDC42SE1	1	1	1	3
hsa-miR-761	SCAMP4	1	1	1	3
hsa-miR-27a-3p	LITAF	1	1	1	3
hsa-miR-27a-3p	CNN3	1	1	1	3
hsa-miR-22-3p	SP1	1	1	1	3
hsa-miR-338-3p	MRPS23	1	1	1	3
hsa-miR-338-3p	SGTB	1	1	1	3
hsa-miR-27a-3p	PAIP2	1	1	1	3
hsa-miR-216b-5p	DNAJB9	1	1	1	3
hsa-miR-27a-3p	EIF5	1	1	1	3
hsa-miR-363-3p	SMU1	1	1	1	3
hsa-miR-142-3p	ZNF217	1	1	1	3
hsa-miR-146b-5p	TRAF6	1	1	1	3
hsa-miR-142-3p	TSEN34	1	1	1	3
hsa-miR-142-3p	C9orf72	1	1	1	3
hsa-miR-363-3p	HIVEP1	1	1	1	3
hsa-miR-507	BACH2	1	1	1	3
hsa-miR-107	CDADC1	1	1	1	3
hsa-miR-363-3p	PER2	1	1	1	3
hsa-miR-761	PNPLA6	1	1	1	3
hsa-miR-137	SLC1A5	1	1	1	3
hsa-miR-3619-5p	ZBTB10	1	1	1	3
hsa-miR-27a-3p	PPARG	1	1	1	3
hsa-miR-107	CPEB3	1	1	1	3
hsa-miR-142-3p	ARNTL	1	1	1	3
hsa-miR-107	FAM103A1	1	1	1	3
hsa-miR-107	PNISR	1	1	1	3
hsa-miR-22-3p	NR3C1	1	1	1	3
hsa-miR-216b-5p	FZD5	1	1	1	3
hsa-miR-142-3p	SMG1	1	1	1	3
hsa-miR-27a-3p	MIER3	1	1	1	3
hsa-miR-142-3p	SLC35F5	1	1	1	3
hsa-miR-3619-5p	HDGF	1	1	1	3
hsa-miR-217	KRAS	1	1	1	3
hsa-miR-363-3p	BCL11B	1	1	1	3
hsa-miR-142-3p	EML4	1	1	1	3
hsa-miR-107	SOWAHC	1	1	1	3
hsa-miR-216b-5p	TPM3	1	1	1	3
hsa-miR-27a-3p	EIF5A2	1	1	1	3
hsa-miR-27a-3p	LIFR	1	1	1	3
hsa-miR-217	LMLN	1	1	1	3
hsa-miR-338-3p	NOVA1	1	1	1	3
hsa-miR-363-3p	CNEP1R1	1	1	1	3
hsa-miR-129-5p	UNC5D	1	1	1	3
hsa-miR-507	ZBTB5	1	1	1	3
hsa-miR-27a-3p	HNRNPF	1	1	1	3
hsa-miR-27a-3p	ZNF148	1	1	1	3
hsa-miR-761	TRAF1	1	1	1	3
hsa-miR-27a-3p	PHB	1	1	1	3
hsa-miR-129-5p	GALNT1	1	1	1	3
hsa-miR-137	YTHDF3	1	1	1	3
hsa-miR-129-5p	GABBR2	1	1	1	3
hsa-miR-142-3p	MMD	1	1	1	3
hsa-miR-27a-3p	RGPD4	1	1	1	3
hsa-miR-107	SMARCE1	1	1	1	3
hsa-miR-137	RREB1	1	1	1	3
hsa-miR-363-3p	SPRYD4	1	1	1	3
hsa-miR-107	TWF1	1	1	1	3
hsa-miR-33a-3p	RRM2	1	1	1	3
hsa-miR-107	CDK8	1	1	1	3
hsa-miR-363-3p	ZDHHC5	1	1	1	3
hsa-miR-27a-3p	PLAG1	1	1	1	3
hsa-miR-107	HIC2	1	1	1	3
hsa-miR-139-5p	JUN	1	1	1	3
hsa-miR-33a-3p	NUS1	1	1	1	3
hsa-miR-363-3p	SOX4	1	1	1	3
hsa-miR-107	SREK1	1	1	1	3
hsa-miR-33a-3p	TCF12	1	1	1	3
hsa-miR-27a-3p	MKNK2	1	1	1	3
hsa-miR-142-3p	TMEM59	1	1	1	3
hsa-miR-193a-3p	DYRK2	1	1	1	3
hsa-miR-139-5p	NANOGNB	1	1	1	3
hsa-miR-107	SUN2	1	1	1	3
hsa-miR-129-5p	PRDM1	1	1	1	3
hsa-miR-27a-3p	LPCAT1	1	1	1	3
hsa-miR-107	TGFBR3	1	1	1	3
hsa-miR-27a-3p	ADORA2B	1	1	1	3
hsa-miR-129-5p	KAT6B	1	1	1	3
hsa-miR-33a-3p	ZFP36L2	1	1	1	3
hsa-miR-33a-3p	HSPA13	1	1	1	3
hsa-miR-363-3p	BCL2L11	1	1	1	3
hsa-miR-363-3p	CCDC113	1	1	1	3
hsa-miR-761	TBPL1	1	1	1	3
hsa-miR-33a-3p	SLC26A7	1	1	1	3
hsa-miR-33a-3p	MATR3	1	1	1	3
hsa-miR-27a-3p	FBXW7	1	1	1	3
hsa-miR-142-3p	ITGAV	1	1	1	3
hsa-miR-137	NCOA2	1	1	1	3
hsa-miR-27a-3p	HOXC6	1	1	1	3
hsa-miR-761	AHNAK2	1	1	1	3
hsa-miR-142-3p	EPM2AIP1	1	1	1	3
hsa-miR-27a-3p	PDHX	1	1	1	3
hsa-miR-761	ERC1	1	1	1	3
hsa-miR-107	CDK6	1	1	1	3
hsa-miR-3619-5p	AMER1	1	1	1	3
hsa-miR-107	OGT	1	1	1	3
hsa-miR-33a-3p	LMNB2	1	1	1	3
hsa-miR-3619-5p	TFAP2C	1	1	1	3
hsa-miR-22-3p	H3F3B	1	1	1	3
hsa-miR-490-3p	PAPPA	1	1	1	3
hsa-miR-363-3p	SLX4	1	1	1	3
hsa-miR-363-3p	SLC25A36	1	1	1	3
hsa-miR-363-3p	GALNT7	1	1	1	3
hsa-miR-142-3p	SYPL1	1	1	1	3
hsa-miR-217	EZH2	1	1	1	3
hsa-miR-338-3p	ORC4	1	1	1	3
hsa-miR-142-3p	CLTA	1	1	1	3
hsa-miR-363-3p	PCMTD1	1	1	1	3
hsa-miR-107	ACTR2	1	1	1	3
hsa-miR-3619-5p	JAG2	1	1	1	3
hsa-miR-137	GIGYF1	1	1	1	3
hsa-miR-33a-3p	MTSS1	1	1	1	3
hsa-miR-142-3p	APC	1	1	1	3
hsa-miR-107	CSNK1G2	1	1	1	3
hsa-miR-27a-3p	WEE1	1	1	1	3
hsa-miR-22-3p	LIN7C	1	1	1	3
hsa-miR-27a-3p	AKIRIN1	1	1	1	3
hsa-miR-3619-5p	ZNF641	1	1	1	3
hsa-miR-363-3p	DUSP5	1	1	1	3
hsa-miR-363-3p	GTF2A1	1	1	1	3
hsa-miR-107	CNNM2	1	1	1	3
hsa-miR-27a-3p	NLN	1	1	1	3
hsa-miR-507	PTPRM	1	1	1	3
hsa-miR-27a-3p	GNG12	1	1	1	3
hsa-miR-363-3p	EDEM1	1	1	1	3
hsa-miR-363-3p	TEF	1	1	1	3
hsa-miR-27a-3p	SRSF1	1	1	1	3
hsa-miR-129-5p	ACSL4	1	1	1	3
hsa-miR-27a-3p	TMBIM6	1	1	1	3
hsa-miR-363-3p	MAP1B	1	1	1	3
hsa-miR-129-5p	SESN3	1	1	1	3
hsa-miR-107	MTMR3	1	1	1	3
hsa-miR-363-3p	GEMIN2	1	1	1	3
hsa-miR-146b-5p	MMP16	1	1	1	3
hsa-miR-27a-3p	ZFP36L1	1	1	1	3
hsa-miR-33a-3p	CEP170	1	1	1	3
hsa-miR-363-3p	CPEB3	1	1	1	3
hsa-miR-22-3p	RAB5B	1	1	1	3
hsa-miR-3619-5p	ZNRF1	1	1	1	3
hsa-miR-107	YTHDC1	1	1	1	3
hsa-miR-761	C17orf49	1	1	1	3
hsa-miR-363-3p	FNIP1	1	1	1	3
hsa-miR-27a-3p	KMT2C	1	1	1	3
hsa-miR-761	CRKL	1	1	1	3
