# Supplementary material for: GAS6-AS1, a long noncoding RNA, functions as a key candidate gene in atrial fibrillation related stroke determined by ceRNA network analysis and WGCNA
Source: BMC Med Genomics. 2023 Mar 9;16:51. doi: 10.1186/s12920-023-01478-y (PMC9996875; doi:10.1186/s12920-023-01478-y)
Supplement: Supplementary file 14 — Additional file 14. FigS6. CeRNA regulatory network. Red rhombuses represent lncRNAs, green triangles represent miRNAs and blue circles represent mRNAs, respectively. [file 12920_2023_1478_MOESM14_ESM.zip]

Archive with 2 entries (2 files):
- Additional file 14 legend.docx
- Additional file 14.png
